# Supplementary material for: A novel quantitative analysis method for idiopathic epiretinal membrane
Source: PLoS One. 2021 Mar 17;16(3):e0247192. doi: 10.1371/journal.pone.0247192 (PMC7968655; doi:10.1371/journal.pone.0247192)
Supplement: S1 File — (XLSX) [file pone.0247192.s001.xlsx]

## Sheet: Table_Results.csv
ID	Grader	Vessel_Crossing	Axial_length	Time	Visual_Acuity	Age	Thickness	Dist_3D	Surgery
C1	AV	1	21.95	Baseline	0.3	69.2658	0.344	0.441504	Peeling
C1	AV	2	21.95	Baseline	0.3	69.2658	0.377	0.483817	Peeling
C1	AV	3	21.95	Baseline	0.3	69.2658	0.381	0.497584	Peeling
C1	AV	4	21.95	Baseline	0.3	69.2658	0.401	0.442834	Peeling
C1	AV	5	21.95	Baseline	0.3	69.2658	0.366	0.436864	Peeling
C1	AV	6	21.95	Baseline	0.3	69.2658	0.364	0.374697	Peeling
C1	AV	7	21.95	Baseline	0.3	69.2658	0.392	0.44823	Peeling
C1	AV	8	21.95	Baseline	0.3	69.2658	0.339	0.400832	Peeling
C1	AV	9	21.95	Baseline	0.3	69.2658	0.315	0.474921	Peeling
C1	AV	10	21.95	Baseline	0.3	69.2658	0.401	0.756489	Peeling
C1	AV	11	21.95	Baseline	0.3	69.2658	0.318	0.498406	Peeling
C1	AV	12	21.95	Baseline	0.3	69.2658	0.289	0.645755	Peeling
C1	AV	13	21.95	Baseline	0.3	69.2658	0.328	0.694005	Peeling
C1	AV	14	21.95	Baseline	0.3	69.2658	0.366	0.452289	Peeling
C1	AV	15	21.95	Baseline	0.3	69.2658	0.434	0.630944	Peeling
C1	AV	16	21.95	Baseline	0.3	69.2658	0.473	0.709571	Peeling
C1	AV	17	21.95	Baseline	0.3	69.2658	0.489	0.89257	Peeling
C1	AV	18	21.95	Baseline	0.3	69.2658	0.361	0.484448	Peeling
C1	AV	19	21.95	Baseline	0.3	69.2658	0.339	0.851733	Peeling
C1	AV	20	21.95	Baseline	0.3	69.2658	0.987	0.999351	Peeling
C1	NR	21	21.95	Baseline	0.3	69.2658	0.319	0.550108	Peeling
C1	NR	22	21.95	Baseline	0.3	69.2658	0.392	0.678321	Peeling
C1	NR	23	21.95	Baseline	0.3	69.2658	0.341	0.852476	Peeling
C1	NR	24	21.95	Baseline	0.3	69.2658	0.283	0.618643	Peeling
C1	NR	25	21.95	Baseline	0.3	69.2658	0.328	0.660969	Peeling
C1	NR	26	21.95	Baseline	0.3	69.2658	0.313	0.847161	Peeling
C1	NR	27	21.95	Baseline	0.3	69.2658	0.262	0.501941	Peeling
C1	NR	28	21.95	Baseline	0.3	69.2658	0.315	0.473331	Peeling
C1	NR	29	21.95	Baseline	0.3	69.2658	0.364	0.461639	Peeling
C1	NR	30	21.95	Baseline	0.3	69.2658	0.381	0.485175	Peeling
C1	NR	31	21.95	Baseline	0.3	69.2658	0.343	0.414422	Peeling
C1	NR	32	21.95	Baseline	0.3	69.2658	0.366	0.471905	Peeling
C1	NR	33	21.95	Baseline	0.3	69.2658	0.339	0.397429	Peeling
C1	NR	34	21.95	Baseline	0.3	69.2658	0.34	0.396432	Peeling
C1	NR	35	21.95	Baseline	0.3	69.2658	0.392	0.448668	Peeling
C1	NR	36	21.95	Baseline	0.3	69.2658	0.402	0.473646	Peeling
C1	NR	37	21.95	Baseline	0.3	69.2658	0.361	0.450439	Peeling
C1	NR	38	21.95	Baseline	0.3	69.2658	0.359	0.520385	Peeling
C1	NR	39	21.95	Baseline	0.3	69.2658	0.397	0.441581	Peeling
C1	NR	40	21.95	Baseline	0.3	69.2658	0.386	0.409507	Peeling
C1	NR	41	21.95	Baseline	0.3	69.2658	0.443	0.646938	Peeling
C1	NR	42	21.95	Baseline	0.3	69.2658	0.445	0.588463	Peeling
C1	NR	43	21.95	Baseline	0.3	69.2658	0.344	0.379049	Peeling
C1	NR	44	21.95	Baseline	0.3	69.2658	0.356	0.459637	Peeling
C1	NR	45	21.95	Baseline	0.3	69.2658	0.364	0.425127	Peeling
C1	AV	1	21.95	1 Month	0.4	69.2658	0.331	0.350507	Peeling
C1	AV	2	21.95	1 Month	0.4	69.2658	0.34	0.360174	Peeling
C1	AV	3	21.95	1 Month	0.4	69.2658	0.352	0.373691	Peeling
C1	AV	4	21.95	1 Month	0.4	69.2658	0.375	0.385347	Peeling
C1	AV	5	21.95	1 Month	0.4	69.2658	0.344	0.349095	Peeling
C1	AV	6	21.95	1 Month	0.4	69.2658	0.377	0.41349	Peeling
C1	AV	7	21.95	1 Month	0.4	69.2658	0.354	0.362776	Peeling
C1	AV	8	21.95	1 Month	0.4	69.2658	0.335	0.344733	Peeling
C1	AV	9	21.95	1 Month	0.4	69.2658	0.312	0.336318	Peeling
C1	AV	10	21.95	1 Month	0.4	69.2658	0.35	0.368231	Peeling
C1	AV	11	21.95	1 Month	0.4	69.2658	0.321	0.337795	Peeling
C1	AV	12	21.95	1 Month	0.4	69.2658	0.278	0.297316	Peeling
C1	AV	13	21.95	1 Month	0.4	69.2658	0.315	0.315617	Peeling
C1	AV	14	21.95	1 Month	0.4	69.2658	0.347	0.373365	Peeling
C1	AV	15	21.95	1 Month	0.4	69.2658	0.346	0.37746	Peeling
C1	AV	16	21.95	1 Month	0.4	69.2658	0.344	0.358596	Peeling
C1	AV	17	21.95	1 Month	0.4	69.2658	0.353	0.380983	Peeling
C1	AV	18	21.95	1 Month	0.4	69.2658	0.39	0.396357	Peeling
C1	AV	19	21.95	1 Month	0.4	69.2658	0.299	0.31531	Peeling
C1	AV	20	21.95	1 Month	0.4	69.2658	0.31	0.382029	Peeling
C1	NR	21	21.95	1 Month	0.4	69.2658	0.324	0.333146	Peeling
C1	NR	22	21.95	1 Month	0.4	69.2658	0.349	0.371011	Peeling
C1	NR	23	21.95	1 Month	0.4	69.2658	0.299	0.31531	Peeling
C1	NR	24	21.95	1 Month	0.4	69.2658	0.28	0.286759	Peeling
C1	NR	25	21.95	1 Month	0.4	69.2658	0.306	0.311673	Peeling
C1	NR	26	21.95	1 Month	0.4	69.2658	0.304	0.322181	Peeling
C1	NR	27	21.95	1 Month	0.4	69.2658	0.258	0.267451	Peeling
C1	NR	28	21.95	1 Month	0.4	69.2658	0.311	0.330261	Peeling
C1	NR	29	21.95	1 Month	0.4	69.2658	0.34	0.36777	Peeling
C1	NR	30	21.95	1 Month	0.4	69.2658	0.349	0.36337	Peeling
C1	NR	31	21.95	1 Month	0.4	69.2658	0.329	0.345774	Peeling
C1	NR	32	21.95	1 Month	0.4	69.2658	0.339	0.348704	Peeling
C1	NR	33	21.95	1 Month	0.4	69.2658	0.336	0.345718	Peeling
C1	NR	34	21.95	1 Month	0.4	69.2658	0.332	0.360051	Peeling
C1	NR	35	21.95	1 Month	0.4	69.2658	0.354	0.356762	Peeling
C1	NR	36	21.95	1 Month	0.4	69.2658	0.371	0.373117	Peeling
C1	NR	37	21.95	1 Month	0.4	69.2658	0.346	0.351066	Peeling
C1	NR	38	21.95	1 Month	0.4	69.2658	0.388	0.394333	Peeling
C1	NR	39	21.95	1 Month	0.4	69.2658	0.315	0.325926	Peeling
C1	NR	40	21.95	1 Month	0.4	69.2658	0.307	0.323291	Peeling
C1	NR	41	21.95	1 Month	0.4	69.2658	0.346	0.435357	Peeling
C1	NR	42	21.95	1 Month	0.4	69.2658	0.334	0.37013	Peeling
C1	NR	43	21.95	1 Month	0.4	69.2658	0.337	0.370582	Peeling
C1	NR	44	21.95	1 Month	0.4	69.2658	0.329	0.343519	Peeling
C1	NR	45	21.95	1 Month	0.4	69.2658	0.378	0.387287	Peeling
C1	AV	1	21.95	3 Months	0.4	69.2658	0.325	0.327991	Peeling
C1	AV	2	21.95	3 Months	0.4	69.2658	0.337	0.337	Peeling
C1	AV	3	21.95	3 Months	0.4	69.2658	0.347	0.358141	Peeling
C1	AV	4	21.95	3 Months	0.4	69.2658	0.366	0.374459	Peeling
C1	AV	5	21.95	3 Months	0.4	69.2658	0.339	0.340155	Peeling
C1	AV	6	21.95	3 Months	0.4	69.2658	0.378	0.412016	Peeling
C1	AV	7	21.95	3 Months	0.4	69.2658	0.354	0.363243	Peeling
C1	AV	8	21.95	3 Months	0.4	69.2658	0.333	0.342775	Peeling
C1	AV	9	21.95	3 Months	0.4	69.2658	0.316	0.330673	Peeling
C1	AV	10	21.95	3 Months	0.4	69.2658	0.349	0.358815	Peeling
C1	AV	11	21.95	3 Months	0.4	69.2658	0.328	0.330283	Peeling
C1	AV	12	21.95	3 Months	0.4	69.2658	0.279	0.282447	Peeling
C1	AV	13	21.95	3 Months	0.4	69.2658	0.304	0.304633	Peeling
C1	AV	14	21.95	3 Months	0.4	69.2658	0.338	0.338	Peeling
C1	AV	15	21.95	3 Months	0.4	69.2658	0.332	0.341899	Peeling
C1	AV	16	21.95	3 Months	0.4	69.2658	0.333	0.333592	Peeling
C1	AV	17	21.95	3 Months	0.4	69.2658	0.333	0.338865	Peeling
C1	AV	18	21.95	3 Months	0.4	69.2658	0.386	0.386501	Peeling
C1	AV	19	21.95	3 Months	0.4	69.2658	0.293	0.294308	Peeling
C1	AV	20	21.95	3 Months	0.4	69.2658	0.308	0.308641	Peeling
C1	NR	21	21.95	3 Months	0.4	69.2658	0.336	0.336569	Peeling
C1	NR	22	21.95	3 Months	0.4	69.2658	0.34	0.344512	Peeling
C1	NR	23	21.95	3 Months	0.4	69.2658	0.29	0.293284	Peeling
C1	NR	24	21.95	3 Months	0.4	69.2658	0.287	0.288339	Peeling
C1	NR	25	21.95	3 Months	0.4	69.2658	0.299	0.29965	Peeling
C1	NR	26	21.95	3 Months	0.4	69.2658	0.292	0.294696	Peeling
C1	NR	27	21.95	3 Months	0.4	69.2658	0.267	0.276082	Peeling
C1	NR	28	21.95	3 Months	0.4	69.2658	0.314	0.320001	Peeling
C1	NR	29	21.95	3 Months	0.4	69.2658	0.33	0.362653	Peeling
C1	NR	30	21.95	3 Months	0.4	69.2658	0.345	0.347276	Peeling
C1	NR	31	21.95	3 Months	0.4	69.2658	0.32	0.320608	Peeling
C1	NR	32	21.95	3 Months	0.4	69.2658	0.338	0.340895	Peeling
C1	NR	33	21.95	3 Months	0.4	69.2658	0.338	0.347067	Peeling
C1	NR	34	21.95	3 Months	0.4	69.2658	0.326	0.326595	Peeling
C1	NR	35	21.95	3 Months	0.4	69.2658	0.357	0.370467	Peeling
C1	NR	36	21.95	3 Months	0.4	69.2658	0.37	0.372648	Peeling
C1	NR	37	21.95	3 Months	0.4	69.2658	0.345	0.447913	Peeling
C1	NR	38	21.95	3 Months	0.4	69.2658	0.385	0.387492	Peeling
C1	NR	39	21.95	3 Months	0.4	69.2658	0.311	0.321309	Peeling
C1	NR	40	21.95	3 Months	0.4	69.2658	0.297	0.302183	Peeling
C1	NR	41	21.95	3 Months	0.4	69.2658	0.329	0.334903	Peeling
C1	NR	42	21.95	3 Months	0.4	69.2658	0.325	0.336824	Peeling
C1	NR	43	21.95	3 Months	0.4	69.2658	0.336	0.338896	Peeling
C1	NR	44	21.95	3 Months	0.4	69.2658	0.328	0.328595	Peeling
C1	NR	45	21.95	3 Months	0.4	69.2658	0.378	0.390835	Peeling
C1	AV	1	21.95	6 Months	0.3	69.2658	0.323	0.323	Peeling
C1	AV	2	21.95	6 Months	0.3	69.2658	0.332	0.332	Peeling
C1	AV	3	21.95	6 Months	0.3	69.2658	0.339	0.339	Peeling
C1	AV	4	21.95	6 Months	0.3	69.2658	0.36	0.36	Peeling
C1	AV	5	21.95	6 Months	0.3	69.2658	0.336	0.336	Peeling
C1	AV	6	21.95	6 Months	0.3	69.2658	0.364	0.364	Peeling
C1	AV	7	21.95	6 Months	0.3	69.2658	0.334	0.334	Peeling
C1	AV	8	21.95	6 Months	0.3	69.2658	0.335	0.335	Peeling
C1	AV	9	21.95	6 Months	0.3	69.2658	0.322	0.322	Peeling
C1	AV	10	21.95	6 Months	0.3	69.2658	0.336	0.336	Peeling
C1	AV	11	21.95	6 Months	0.3	69.2658	0.33	0.33	Peeling
C1	AV	12	21.95	6 Months	0.3	69.2658	0.281	0.281	Peeling
C1	AV	13	21.95	6 Months	0.3	69.2658	0.305	0.305	Peeling
C1	AV	14	21.95	6 Months	0.3	69.2658	0.331	0.331	Peeling
C1	AV	15	21.95	6 Months	0.3	69.2658	0.328	0.328	Peeling
C1	AV	16	21.95	6 Months	0.3	69.2658	0.328	0.328	Peeling
C1	AV	17	21.95	6 Months	0.3	69.2658	0.338	0.338	Peeling
C1	AV	18	21.95	6 Months	0.3	69.2658	0.371	0.371	Peeling
C1	AV	19	21.95	6 Months	0.3	69.2658	0.289	0.289	Peeling
C1	AV	20	21.95	6 Months	0.3	69.2658	0.309	0.309	Peeling
C1	NR	21	21.95	6 Months	0.3	69.2658	0.324	0.324	Peeling
C1	NR	22	21.95	6 Months	0.3	69.2658	0.337	0.337	Peeling
C1	NR	23	21.95	6 Months	0.3	69.2658	0.292	0.292	Peeling
C1	NR	24	21.95	6 Months	0.3	69.2658	0.279	0.279	Peeling
C1	NR	25	21.95	6 Months	0.3	69.2658	0.301	0.301	Peeling
C1	NR	26	21.95	6 Months	0.3	69.2658	0.29	0.29	Peeling
C1	NR	27	21.95	6 Months	0.3	69.2658	0.273	0.273	Peeling
C1	NR	28	21.95	6 Months	0.3	69.2658	0.314	0.314	Peeling
C1	NR	29	21.95	6 Months	0.3	69.2658	0.326	0.326	Peeling
C1	NR	30	21.95	6 Months	0.3	69.2658	0.339	0.339	Peeling
C1	NR	31	21.95	6 Months	0.3	69.2658	0.319	0.319	Peeling
C1	NR	32	21.95	6 Months	0.3	69.2658	0.332	0.332	Peeling
C1	NR	33	21.95	6 Months	0.3	69.2658	0.335	0.335	Peeling
C1	NR	34	21.95	6 Months	0.3	69.2658	0.328	0.328	Peeling
C1	NR	35	21.95	6 Months	0.3	69.2658	0.334	0.334	Peeling
C1	NR	36	21.95	6 Months	0.3	69.2658	0.36	0.36	Peeling
C1	NR	37	21.95	6 Months	0.3	69.2658	0.333	0.333	Peeling
C1	NR	38	21.95	6 Months	0.3	69.2658	0.381	0.381	Peeling
C1	NR	39	21.95	6 Months	0.3	69.2658	0.314	0.314	Peeling
C1	NR	40	21.95	6 Months	0.3	69.2658	0.3	0.3	Peeling
C1	NR	41	21.95	6 Months	0.3	69.2658	0.329	0.329	Peeling
C1	NR	42	21.95	6 Months	0.3	69.2658	0.319	0.319	Peeling
C1	NR	43	21.95	6 Months	0.3	69.2658	0.321	0.321	Peeling
C1	NR	44	21.95	6 Months	0.3	69.2658	0.317	0.317	Peeling
C1	NR	45	21.95	6 Months	0.3	69.2658	0.363	0.363	Peeling
C2	AV	46	23.1	Baseline	0.3	66.7753	0.524	1.0931	Peeling
C2	AV	47	23.1	Baseline	0.3	66.7753	0.509	1.0954	Peeling
C2	AV	48	23.1	Baseline	0.3	66.7753	0.408	1.02156	Peeling
C2	AV	49	23.1	Baseline	0.3	66.7753	0.289	0.762162	Peeling
C2	AV	50	23.1	Baseline	0.3	66.7753	0.312	0.453363	Peeling
C2	AV	51	23.1	Baseline	0.3	66.7753	0.421	1.23048	Peeling
C2	AV	52	23.1	Baseline	0.3	66.7753	0.333	0.78178	Peeling
C2	AV	53	23.1	Baseline	0.3	66.7753	0.358	0.704712	Peeling
C2	AV	54	23.1	Baseline	0.3	66.7753	0.335	0.612934	Peeling
C2	AV	55	23.1	Baseline	0.3	66.7753	0.404	0.695141	Peeling
C2	AV	56	23.1	Baseline	0.3	66.7753	0.289	0.463808	Peeling
C2	AV	57	23.1	Baseline	0.3	66.7753	0.309	0.487935	Peeling
C2	AV	58	23.1	Baseline	0.3	66.7753	0.381	0.677914	Peeling
C2	AV	59	23.1	Baseline	0.3	66.7753	0.452	0.869075	Peeling
C2	AV	60	23.1	Baseline	0.3	66.7753	0.373	0.593464	Peeling
C2	AV	61	23.1	Baseline	0.3	66.7753	0.317	0.525797	Peeling
C2	AV	62	23.1	Baseline	0.3	66.7753	0.407	0.652823	Peeling
C2	AV	63	23.1	Baseline	0.3	66.7753	0.35	0.883343	Peeling
C2	AV	64	23.1	Baseline	0.3	66.7753	0.429	1.0469	Peeling
C2	AV	65	23.1	Baseline	0.3	66.7753	0.363	0.975971	Peeling
C2	AV	66	23.1	Baseline	0.3	66.7753	0.464	0.524166	Peeling
C2	NR	67	23.1	Baseline	0.3	66.7753	0.334	0.772009	Peeling
C2	NR	68	23.1	Baseline	0.3	66.7753	0.357	0.688549	Peeling
C2	NR	69	23.1	Baseline	0.3	66.7753	0.337	0.602891	Peeling
C2	NR	70	23.1	Baseline	0.3	66.7753	0.399	0.673209	Peeling
C2	NR	71	23.1	Baseline	0.3	66.7753	0.408	0.651034	Peeling
C2	NR	72	23.1	Baseline	0.3	66.7753	0.395	0.727624	Peeling
C2	NR	73	23.1	Baseline	0.3	66.7753	0.307	0.482481	Peeling
C2	NR	74	23.1	Baseline	0.3	66.7753	0.296	0.43556	Peeling
C2	NR	75	23.1	Baseline	0.3	66.7753	0.351	0.901274	Peeling
C2	NR	76	23.1	Baseline	0.3	66.7753	0.31	0.461485	Peeling
C2	NR	77	23.1	Baseline	0.3	66.7753	0.29	0.666251	Peeling
C2	NR	78	23.1	Baseline	0.3	66.7753	0.408	0.967742	Peeling
C2	NR	79	23.1	Baseline	0.3	66.7753	0.45	1.06684	Peeling
C2	NR	80	23.1	Baseline	0.3	66.7753	0.498	1.0692	Peeling
C2	NR	81	23.1	Baseline	0.3	66.7753	0.506	1.04315	Peeling
C2	NR	82	23.1	Baseline	0.3	66.7753	0.455	0.798909	Peeling
C2	NR	83	23.1	Baseline	0.3	66.7753	0.465	0.727626	Peeling
C2	NR	84	23.1	Baseline	0.3	66.7753	0.372	0.601522	Peeling
C2	NR	85	23.1	Baseline	0.3	66.7753	0.31	0.538426	Peeling
C2	NR	86	23.1	Baseline	0.3	66.7753	0.424	1.2425	Peeling
C2	NR	87	23.1	Baseline	0.3	66.7753	0.364	0.837466	Peeling
C2	NR	88	23.1	Baseline	0.3	66.7753	0.415	1.02046	Peeling
C2	AV	46	23.1	1 Month	0.6	66.7753	0.407	0.428808	Peeling
C2	AV	47	23.1	1 Month	0.6	66.7753	0.396	0.416169	Peeling
C2	AV	48	23.1	1 Month	0.6	66.7753	0.35	0.355751	Peeling
C2	AV	49	23.1	1 Month	0.6	66.7753	0.294	0.318703	Peeling
C2	AV	50	23.1	1 Month	0.6	66.7753	0.321	0.321	Peeling
C2	AV	51	23.1	1 Month	0.6	66.7753	0.359	0.359628	Peeling
C2	AV	52	23.1	1 Month	0.6	66.7753	0.33	0.352439	Peeling
C2	AV	53	23.1	1 Month	0.6	66.7753	0.34	0.36076	Peeling
C2	AV	54	23.1	1 Month	0.6	66.7753	0.337	0.383839	Peeling
C2	AV	55	23.1	1 Month	0.6	66.7753	0.363	0.363627	Peeling
C2	AV	56	23.1	1 Month	0.6	66.7753	0.311	0.31461	Peeling
C2	AV	57	23.1	1 Month	0.6	66.7753	0.305	0.310887	Peeling
C2	AV	58	23.1	1 Month	0.6	66.7753	0.335	0.341061	Peeling
C2	AV	59	23.1	1 Month	0.6	66.7753	0.379	0.39771	Peeling
C2	AV	60	23.1	1 Month	0.6	66.7753	0.334	0.337321	Peeling
C2	AV	61	23.1	1 Month	0.6	66.7753	0.324	0.327409	Peeling
C2	AV	62	23.1	1 Month	0.6	66.7753	0.353	0.359435	Peeling
C2	AV	63	23.1	1 Month	0.6	66.7753	0.343	0.343665	Peeling
C2	AV	64	23.1	1 Month	0.6	66.7753	0.343	0.346312	Peeling
C2	AV	65	23.1	1 Month	0.6	66.7753	0.345	0.363512	Peeling
C2	AV	66	23.1	1 Month	0.6	66.7753	0.36	0.370514	Peeling
C2	NR	67	23.1	1 Month	0.6	66.7753	0.316	0.351112	Peeling
C2	NR	68	23.1	1 Month	0.6	66.7753	0.338	0.360078	Peeling
C2	NR	69	23.1	1 Month	0.6	66.7753	0.334	0.4	Peeling
C2	NR	70	23.1	1 Month	0.6	66.7753	0.367	0.367626	Peeling
C2	NR	71	23.1	1 Month	0.6	66.7753	0.356	0.366166	Peeling
C2	NR	72	23.1	1 Month	0.6	66.7753	0.343	0.343666	Peeling
C2	NR	73	23.1	1 Month	0.6	66.7753	0.305	0.306481	Peeling
C2	NR	74	23.1	1 Month	0.6	66.7753	0.309	0.316163	Peeling
C2	NR	75	23.1	1 Month	0.6	66.7753	0.356	0.362348	Peeling
C2	NR	76	23.1	1 Month	0.6	66.7753	0.322	0.328762	Peeling
C2	NR	77	23.1	1 Month	0.6	66.7753	0.294	0.305768	Peeling
C2	NR	78	23.1	1 Month	0.6	66.7753	0.345	0.346314	Peeling
C2	NR	79	23.1	1 Month	0.6	66.7753	0.407	0.409802	Peeling
C2	NR	80	23.1	1 Month	0.6	66.7753	0.403	0.421815	Peeling
C2	NR	81	23.1	1 Month	0.6	66.7753	0.373	0.402361	Peeling
C2	NR	82	23.1	1 Month	0.6	66.7753	0.379	0.390799	Peeling
C2	NR	83	23.1	1 Month	0.6	66.7753	0.359	0.360267	Peeling
C2	NR	84	23.1	1 Month	0.6	66.7753	0.336	0.342551	Peeling
C2	NR	85	23.1	1 Month	0.6	66.7753	0.326	0.326676	Peeling
C2	NR	86	23.1	1 Month	0.6	66.7753	0.358	0.361175	Peeling
C2	NR	87	23.1	1 Month	0.6	66.7753	0.36	0.36063	Peeling
C2	NR	88	23.1	1 Month	0.6	66.7753	0.337	0.340371	Peeling
C2	AV	46	23.1	3 Months	0.7	66.7753	0.382	0.382	Peeling
C2	AV	47	23.1	3 Months	0.7	66.7753	0.368	0.371102	Peeling
C2	AV	48	23.1	3 Months	0.7	66.7753	0.324	0.326766	Peeling
C2	AV	49	23.1	3 Months	0.7	66.7753	0.285	0.292116	Peeling
C2	AV	50	23.1	3 Months	0.7	66.7753	0.314	0.314698	Peeling
C2	AV	51	23.1	3 Months	0.7	66.7753	0.324	0.335119	Peeling
C2	AV	52	23.1	3 Months	0.7	66.7753	0.338	0.339331	Peeling
C2	AV	53	23.1	3 Months	0.7	66.7753	0.332	0.340761	Peeling
C2	AV	54	23.1	3 Months	0.7	66.7753	0.342	0.350568	Peeling
C2	AV	55	23.1	3 Months	0.7	66.7753	0.352	0.352646	Peeling
C2	AV	56	23.1	3 Months	0.7	66.7753	0.295	0.296521	Peeling
C2	AV	57	23.1	3 Months	0.7	66.7753	0.292	0.293547	Peeling
C2	AV	58	23.1	3 Months	0.7	66.7753	0.329	0.329	Peeling
C2	AV	59	23.1	3 Months	0.7	66.7753	0.345	0.345658	Peeling
C2	AV	60	23.1	3 Months	0.7	66.7753	0.326	0.326701	Peeling
C2	AV	61	23.1	3 Months	0.7	66.7753	0.307	0.316418	Peeling
C2	AV	62	23.1	3 Months	0.7	66.7753	0.347	0.347657	Peeling
C2	AV	63	23.1	3 Months	0.7	66.7753	0.328	0.331439	Peeling
C2	AV	64	23.1	3 Months	0.7	66.7753	0.311	0.314649	Peeling
C2	AV	65	23.1	3 Months	0.7	66.7753	0.342	0.342659	Peeling
C2	AV	66	23.1	3 Months	0.7	66.7753	0.344	0.346648	Peeling
C2	NR	67	23.1	3 Months	0.7	66.7753	0.325	0.325692	Peeling
C2	NR	68	23.1	3 Months	0.7	66.7753	0.332	0.340758	Peeling
C2	NR	69	23.1	3 Months	0.7	66.7753	0.343	0.343	Peeling
C2	NR	70	23.1	3 Months	0.7	66.7753	0.354	0.354649	Peeling
C2	NR	71	23.1	3 Months	0.7	66.7753	0.347	0.349634	Peeling
C2	NR	72	23.1	3 Months	0.7	66.7753	0.332	0.332	Peeling
C2	NR	73	23.1	3 Months	0.7	66.7753	0.292	0.292773	Peeling
C2	NR	74	23.1	3 Months	0.7	66.7753	0.291	0.294054	Peeling
C2	NR	75	23.1	3 Months	0.7	66.7753	0.335	0.335	Peeling
C2	NR	76	23.1	3 Months	0.7	66.7753	0.312	0.329123	Peeling
C2	NR	77	23.1	3 Months	0.7	66.7753	0.282	0.282808	Peeling
C2	NR	78	23.1	3 Months	0.7	66.7753	0.348	0.348648	Peeling
C2	NR	79	23.1	3 Months	0.7	66.7753	0.378	0.39494	Peeling
C2	NR	80	23.1	3 Months	0.7	66.7753	0.373	0.374224	Peeling
C2	NR	81	23.1	3 Months	0.7	66.7753	0.353	0.355569	Peeling
C2	NR	82	23.1	3 Months	0.7	66.7753	0.339	0.339669	Peeling
C2	NR	83	23.1	3 Months	0.7	66.7753	0.337	0.337678	Peeling
C2	NR	84	23.1	3 Months	0.7	66.7753	0.321	0.324454	Peeling
C2	NR	85	23.1	3 Months	0.7	66.7753	0.307	0.309959	Peeling
C2	NR	86	23.1	3 Months	0.7	66.7753	0.32	0.323549	Peeling
C2	NR	87	23.1	3 Months	0.7	66.7753	0.348	0.349301	Peeling
C2	NR	88	23.1	3 Months	0.7	66.7753	0.313	0.313	Peeling
C2	AV	46	23.1	6 Months	1	66.7753	0.363	0.363	Peeling
C2	AV	47	23.1	6 Months	1	66.7753	0.36	0.36	Peeling
C2	AV	48	23.1	6 Months	1	66.7753	0.315	0.315	Peeling
C2	AV	49	23.1	6 Months	1	66.7753	0.277	0.277	Peeling
C2	AV	50	23.1	6 Months	1	66.7753	0.304	0.304	Peeling
C2	AV	51	23.1	6 Months	1	66.7753	0.314	0.314	Peeling
C2	AV	52	23.1	6 Months	1	66.7753	0.308	0.308	Peeling
C2	AV	53	23.1	6 Months	1	66.7753	0.321	0.321	Peeling
C2	AV	54	23.1	6 Months	1	66.7753	0.335	0.335	Peeling
C2	AV	55	23.1	6 Months	1	66.7753	0.343	0.343	Peeling
C2	AV	56	23.1	6 Months	1	66.7753	0.278	0.278	Peeling
C2	AV	57	23.1	6 Months	1	66.7753	0.29	0.29	Peeling
C2	AV	58	23.1	6 Months	1	66.7753	0.328	0.328	Peeling
C2	AV	59	23.1	6 Months	1	66.7753	0.342	0.342	Peeling
C2	AV	60	23.1	6 Months	1	66.7753	0.323	0.323	Peeling
C2	AV	61	23.1	6 Months	1	66.7753	0.303	0.303	Peeling
C2	AV	62	23.1	6 Months	1	66.7753	0.338	0.338	Peeling
C2	AV	63	23.1	6 Months	1	66.7753	0.331	0.331	Peeling
C2	AV	64	23.1	6 Months	1	66.7753	0.304	0.304	Peeling
C2	AV	65	23.1	6 Months	1	66.7753	0.336	0.336	Peeling
C2	AV	66	23.1	6 Months	1	66.7753	0.341	0.341	Peeling
C2	NR	67	23.1	6 Months	1	66.7753	0.308	0.308	Peeling
C2	NR	68	23.1	6 Months	1	66.7753	0.313	0.313	Peeling
C2	NR	69	23.1	6 Months	1	66.7753	0.329	0.329	Peeling
C2	NR	70	23.1	6 Months	1	66.7753	0.344	0.344	Peeling
C2	NR	71	23.1	6 Months	1	66.7753	0.338	0.338	Peeling
C2	NR	72	23.1	6 Months	1	66.7753	0.331	0.331	Peeling
C2	NR	73	23.1	6 Months	1	66.7753	0.29	0.29	Peeling
C2	NR	74	23.1	6 Months	1	66.7753	0.289	0.289	Peeling
C2	NR	75	23.1	6 Months	1	66.7753	0.332	0.332	Peeling
C2	NR	76	23.1	6 Months	1	66.7753	0.306	0.306	Peeling
C2	NR	77	23.1	6 Months	1	66.7753	0.278	0.278	Peeling
C2	NR	78	23.1	6 Months	1	66.7753	0.323	0.323	Peeling
C2	NR	79	23.1	6 Months	1	66.7753	0.363	0.363	Peeling
C2	NR	80	23.1	6 Months	1	66.7753	0.367	0.367	Peeling
C2	NR	81	23.1	6 Months	1	66.7753	0.344	0.344	Peeling
C2	NR	82	23.1	6 Months	1	66.7753	0.334	0.334	Peeling
C2	NR	83	23.1	6 Months	1	66.7753	0.332	0.332	Peeling
C2	NR	84	23.1	6 Months	1	66.7753	0.324	0.324	Peeling
C2	NR	85	23.1	6 Months	1	66.7753	0.296	0.296	Peeling
C2	NR	86	23.1	6 Months	1	66.7753	0.311	0.311	Peeling
C2	NR	87	23.1	6 Months	1	66.7753	0.338	0.338	Peeling
C2	NR	88	23.1	6 Months	1	66.7753	0.295	0.295	Peeling
C3	AV	89	25.67	Baseline	0.4	68.7397	0.505	0.536609	Combined
C3	AV	90	25.67	Baseline	0.4	68.7397	0.536	0.550267	Combined
C3	AV	91	25.67	Baseline	0.4	68.7397	0.272	0.545594	Combined
C3	AV	92	25.67	Baseline	0.4	68.7397	0.302	0.360793	Combined
C3	AV	93	25.67	Baseline	0.4	68.7397	0.397	0.430546	Combined
C3	AV	94	25.67	Baseline	0.4	68.7397	0.401	0.453329	Combined
C3	AV	95	25.67	Baseline	0.4	68.7397	0.49	0.574365	Combined
C3	AV	96	25.67	Baseline	0.4	68.7397	0.477	0.939103	Combined
C3	AV	97	25.67	Baseline	0.4	68.7397	0.501	0.833812	Combined
C3	AV	98	25.67	Baseline	0.4	68.7397	0.504	0.699989	Combined
C3	AV	99	25.67	Baseline	0.4	68.7397	0.366	0.786923	Combined
C3	AV	100	25.67	Baseline	0.4	68.7397	0.369	0.768412	Combined
C3	AV	101	25.67	Baseline	0.4	68.7397	0.509	0.65202	Combined
C3	AV	102	25.67	Baseline	0.4	68.7397	0.541	0.546306	Combined
C3	AV	103	25.67	Baseline	0.4	68.7397	0.427	0.999255	Combined
C3	AV	104	25.67	Baseline	0.4	68.7397	0.502	0.674471	Combined
C3	AV	105	25.67	Baseline	0.4	68.7397	0.438	0.699634	Combined
C3	AV	106	25.67	Baseline	0.4	68.7397	0.473	1.04914	Combined
C3	AV	107	25.67	Baseline	0.4	68.7397	0.433	0.849106	Combined
C3	AV	108	25.67	Baseline	0.4	68.7397	0.385	0.430123	Combined
C3	AV	109	25.67	Baseline	0.4	68.7397	0.356	0.542624	Combined
C3	AV	110	25.67	Baseline	0.4	68.7397	0.401	0.680703	Combined
C3	NR	111	25.67	Baseline	0.4	68.7397	0.305	0.369405	Combined
C3	NR	112	25.67	Baseline	0.4	68.7397	0.272	0.528053	Combined
C3	NR	113	25.67	Baseline	0.4	68.7397	0.302	0.664628	Combined
C3	NR	114	25.67	Baseline	0.4	68.7397	0.324	0.667591	Combined
C3	NR	115	25.67	Baseline	0.4	68.7397	0.366	0.718227	Combined
C3	NR	116	25.67	Baseline	0.4	68.7397	0.36	0.74791	Combined
C3	NR	117	25.67	Baseline	0.4	68.7397	0.44	0.820906	Combined
C3	NR	118	25.67	Baseline	0.4	68.7397	0.505	0.56514	Combined
C3	NR	119	25.67	Baseline	0.4	68.7397	0.517	0.556363	Combined
C3	NR	120	25.67	Baseline	0.4	68.7397	0.527	0.57696	Combined
C3	NR	121	25.67	Baseline	0.4	68.7397	0.492	0.602728	Combined
C3	NR	122	25.67	Baseline	0.4	68.7397	0.495	0.584853	Combined
C3	NR	123	25.67	Baseline	0.4	68.7397	0.399	0.554196	Combined
C3	NR	124	25.67	Baseline	0.4	68.7397	0.466	1.10376	Combined
C3	NR	125	25.67	Baseline	0.4	68.7397	0.397	0.465806	Combined
C3	NR	126	25.67	Baseline	0.4	68.7397	0.499	0.623686	Combined
C3	NR	127	25.67	Baseline	0.4	68.7397	0.5	0.835226	Combined
C3	NR	128	25.67	Baseline	0.4	68.7397	0.509	0.780458	Combined
C3	NR	129	25.67	Baseline	0.4	68.7397	0.44	0.904911	Combined
C3	AV	89	25.67	1 Month	0.4	68.7397	0.443	0.454084	Combined
C3	AV	90	25.67	1 Month	0.4	68.7397	0.449	0.521256	Combined
C3	AV	91	25.67	1 Month	0.4	68.7397	0.291	0.340783	Combined
C3	AV	92	25.67	1 Month	0.4	68.7397	0.325	0.336771	Combined
C3	AV	93	25.67	1 Month	0.4	68.7397	0.387	0.424802	Combined
C3	AV	94	25.67	1 Month	0.4	68.7397	0.404	0.417461	Combined
C3	AV	95	25.67	1 Month	0.4	68.7397	0.436	0.475439	Combined
C3	AV	96	25.67	1 Month	0.4	68.7397	0.367	0.460083	Combined
C3	AV	97	25.67	1 Month	0.4	68.7397	0.4	0.506749	Combined
C3	AV	98	25.67	1 Month	0.4	68.7397	0.408	0.427952	Combined
C3	AV	99	25.67	1 Month	0.4	68.7397	0.338	0.558977	Combined
C3	AV	100	25.67	1 Month	0.4	68.7397	0.359	0.557183	Combined
C3	AV	101	25.67	1 Month	0.4	68.7397	0.408	0.520065	Combined
C3	AV	102	25.67	1 Month	0.4	68.7397	0.472	0.521364	Combined
C3	AV	103	25.67	1 Month	0.4	68.7397	0.335	0.552514	Combined
C3	AV	104	25.67	1 Month	0.4	68.7397	0.375	0.417102	Combined
C3	AV	105	25.67	1 Month	0.4	68.7397	0.338	0.524529	Combined
C3	AV	106	25.67	1 Month	0.4	68.7397	0.397	0.644722	Combined
C3	AV	107	25.67	1 Month	0.4	68.7397	0.338	0.576741	Combined
C3	AV	108	25.67	1 Month	0.4	68.7397	0.388	0.405935	Combined
C3	AV	109	25.67	1 Month	0.4	68.7397	0.336	0.344258	Combined
C3	AV	110	25.67	1 Month	0.4	68.7397	0.371	0.403449	Combined
C3	NR	111	25.67	1 Month	0.4	68.7397	0.322	0.331292	Combined
C3	NR	112	25.67	1 Month	0.4	68.7397	0.29	0.318794	Combined
C3	NR	113	25.67	1 Month	0.4	68.7397	0.34	0.668709	Combined
C3	NR	114	25.67	1 Month	0.4	68.7397	0.36	0.63613	Combined
C3	NR	115	25.67	1 Month	0.4	68.7397	0.346	0.534945	Combined
C3	NR	116	25.67	1 Month	0.4	68.7397	0.34	0.505713	Combined
C3	NR	117	25.67	1 Month	0.4	68.7397	0.34	0.5231	Combined
C3	NR	118	25.67	1 Month	0.4	68.7397	0.386	0.440639	Combined
C3	NR	119	25.67	1 Month	0.4	68.7397	0.443	0.460202	Combined
C3	NR	120	25.67	1 Month	0.4	68.7397	0.453	0.52467	Combined
C3	NR	121	25.67	1 Month	0.4	68.7397	0.405	0.52769	Combined
C3	NR	122	25.67	1 Month	0.4	68.7397	0.405	0.485527	Combined
C3	NR	123	25.67	1 Month	0.4	68.7397	0.341	0.372995	Combined
C3	NR	124	25.67	1 Month	0.4	68.7397	0.397	0.658751	Combined
C3	NR	125	25.67	1 Month	0.4	68.7397	0.38	0.387956	Combined
C3	NR	126	25.67	1 Month	0.4	68.7397	0.431	0.48063	Combined
C3	NR	127	25.67	1 Month	0.4	68.7397	0.407	0.437028	Combined
C3	NR	128	25.67	1 Month	0.4	68.7397	0.406	0.431141	Combined
C3	NR	129	25.67	1 Month	0.4	68.7397	0.364	0.432801	Combined
C3	AV	89	25.67	3 Months	0.9	68.7397	0.42	0.422933	Combined
C3	AV	90	25.67	3 Months	0.9	68.7397	0.412	0.412751	Combined
C3	AV	91	25.67	3 Months	0.9	68.7397	0.29	0.29104	Combined
C3	AV	92	25.67	3 Months	0.9	68.7397	0.316	0.320689	Combined
C3	AV	93	25.67	3 Months	0.9	68.7397	0.387	0.397137	Combined
C3	AV	94	25.67	3 Months	0.9	68.7397	0.384	0.384	Combined
C3	AV	95	25.67	3 Months	0.9	68.7397	0.443	0.449244	Combined
C3	AV	96	25.67	3 Months	0.9	68.7397	0.336	0.361595	Combined
C3	AV	97	25.67	3 Months	0.9	68.7397	0.408	0.43293	Combined
C3	AV	98	25.67	3 Months	0.9	68.7397	0.419	0.419686	Combined
C3	AV	99	25.67	3 Months	0.9	68.7397	0.31	0.317989	Combined
C3	AV	100	25.67	3 Months	0.9	68.7397	0.351	0.354931	Combined
C3	AV	101	25.67	3 Months	0.9	68.7397	0.385	0.385	Combined
C3	AV	102	25.67	3 Months	0.9	68.7397	0.427	0.429694	Combined
C3	AV	103	25.67	3 Months	0.9	68.7397	0.292	0.295907	Combined
C3	AV	104	25.67	3 Months	0.9	68.7397	0.332	0.353779	Combined
C3	AV	105	25.67	3 Months	0.9	68.7397	0.257	0.28345	Combined
C3	AV	106	25.67	3 Months	0.9	68.7397	0.443	0.443646	Combined
C3	AV	107	25.67	3 Months	0.9	68.7397	0.324	0.338375	Combined
C3	AV	108	25.67	3 Months	0.9	68.7397	0.374	0.374771	Combined
C3	AV	109	25.67	3 Months	0.9	68.7397	0.389	0.389726	Combined
C3	AV	110	25.67	3 Months	0.9	68.7397	0.44	0.443162	Combined
C3	NR	111	25.67	3 Months	0.9	68.7397	0.312	0.324237	Combined
C3	NR	112	25.67	3 Months	0.9	68.7397	0.29	0.308212	Combined
C3	NR	113	25.67	3 Months	0.9	68.7397	0.36	0.370599	Combined
C3	NR	114	25.67	3 Months	0.9	68.7397	0.374	0.388259	Combined
C3	NR	115	25.67	3 Months	0.9	68.7397	0.345	0.348418	Combined
C3	NR	116	25.67	3 Months	0.9	68.7397	0.32	0.323735	Combined
C3	NR	117	25.67	3 Months	0.9	68.7397	0.323	0.34154	Combined
C3	NR	118	25.67	3 Months	0.9	68.7397	0.325	0.326896	Combined
C3	NR	119	25.67	3 Months	0.9	68.7397	0.425	0.427898	Combined
C3	NR	120	25.67	3 Months	0.9	68.7397	0.412	0.415751	Combined
C3	NR	121	25.67	3 Months	0.9	68.7397	0.386	0.386	Combined
C3	NR	122	25.67	3 Months	0.9	68.7397	0.391	0.39882	Combined
C3	NR	123	25.67	3 Months	0.9	68.7397	0.299	0.302966	Combined
C3	NR	124	25.67	3 Months	0.9	68.7397	0.459	0.461652	Combined
C3	NR	125	25.67	3 Months	0.9	68.7397	0.373	0.389231	Combined
C3	NR	126	25.67	3 Months	0.9	68.7397	0.444	0.452975	Combined
C3	NR	127	25.67	3 Months	0.9	68.7397	0.404	0.41007	Combined
C3	NR	128	25.67	3 Months	0.9	68.7397	0.41	0.419699	Combined
C3	NR	129	25.67	3 Months	0.9	68.7397	0.338	0.346088	Combined
C3	AV	89	25.67	6 Months	0.9	68.7397	0.412	0.412	Combined
C3	AV	90	25.67	6 Months	0.9	68.7397	0.404	0.404	Combined
C3	AV	91	25.67	6 Months	0.9	68.7397	0.292	0.292	Combined
C3	AV	92	25.67	6 Months	0.9	68.7397	0.299	0.299	Combined
C3	AV	93	25.67	6 Months	0.9	68.7397	0.361	0.361	Combined
C3	AV	94	25.67	6 Months	0.9	68.7397	0.374	0.374	Combined
C3	AV	95	25.67	6 Months	0.9	68.7397	0.421	0.421	Combined
C3	AV	96	25.67	6 Months	0.9	68.7397	0.327	0.327	Combined
C3	AV	97	25.67	6 Months	0.9	68.7397	0.384	0.384	Combined
C3	AV	98	25.67	6 Months	0.9	68.7397	0.396	0.396	Combined
C3	AV	99	25.67	6 Months	0.9	68.7397	0.299	0.299	Combined
C3	AV	100	25.67	6 Months	0.9	68.7397	0.352	0.352	Combined
C3	AV	101	25.67	6 Months	0.9	68.7397	0.36	0.36	Combined
C3	AV	102	25.67	6 Months	0.9	68.7397	0.415	0.415	Combined
C3	AV	103	25.67	6 Months	0.9	68.7397	0.277	0.277	Combined
C3	AV	104	25.67	6 Months	0.9	68.7397	0.31	0.31	Combined
C3	AV	105	25.67	6 Months	0.9	68.7397	0.277	0.277	Combined
C3	AV	106	25.67	6 Months	0.9	68.7397	0.447	0.447	Combined
C3	AV	107	25.67	6 Months	0.9	68.7397	0.305	0.305	Combined
C3	AV	108	25.67	6 Months	0.9	68.7397	0.37	0.37	Combined
C3	AV	109	25.67	6 Months	0.9	68.7397	0.389	0.389	Combined
C3	AV	110	25.67	6 Months	0.9	68.7397	0.445	0.445	Combined
C3	NR	111	25.67	6 Months	0.9	68.7397	0.296	0.296	Combined
C3	NR	112	25.67	6 Months	0.9	68.7397	0.291	0.291	Combined
C3	NR	113	25.67	6 Months	0.9	68.7397	0.358	0.358	Combined
C3	NR	114	25.67	6 Months	0.9	68.7397	0.374	0.374	Combined
C3	NR	115	25.67	6 Months	0.9	68.7397	0.35	0.35	Combined
C3	NR	116	25.67	6 Months	0.9	68.7397	0.301	0.301	Combined
C3	NR	117	25.67	6 Months	0.9	68.7397	0.304	0.304	Combined
C3	NR	118	25.67	6 Months	0.9	68.7397	0.311	0.311	Combined
C3	NR	119	25.67	6 Months	0.9	68.7397	0.412	0.412	Combined
C3	NR	120	25.67	6 Months	0.9	68.7397	0.407	0.407	Combined
C3	NR	121	25.67	6 Months	0.9	68.7397	0.368	0.368	Combined
C3	NR	122	25.67	6 Months	0.9	68.7397	0.395	0.395	Combined
C3	NR	123	25.67	6 Months	0.9	68.7397	0.295	0.295	Combined
C3	NR	124	25.67	6 Months	0.9	68.7397	0.446	0.446	Combined
C3	NR	125	25.67	6 Months	0.9	68.7397	0.363	0.363	Combined
C3	NR	126	25.67	6 Months	0.9	68.7397	0.412	0.412	Combined
C3	NR	127	25.67	6 Months	0.9	68.7397	0.387	0.387	Combined
C3	NR	128	25.67	6 Months	0.9	68.7397	0.397	0.397	Combined
C3	NR	129	25.67	6 Months	0.9	68.7397	0.328	0.328	Combined
C4	AV	130	24.14	Baseline	0.2	61.9562	0.341	0.350707	Combined
C4	AV	131	24.14	Baseline	0.2	61.9562	0.368	0.373592	Combined
C4	AV	132	24.14	Baseline	0.2	61.9562	0.372	0.375482	Combined
C4	AV	133	24.14	Baseline	0.2	61.9562	0.324	0.324	Combined
C4	AV	134	24.14	Baseline	0.2	61.9562	0.351	0.365448	Combined
C4	AV	135	24.14	Baseline	0.2	61.9562	0.342	0.343512	Combined
C4	AV	136	24.14	Baseline	0.2	61.9562	0.291	0.297944	Combined
C4	AV	137	24.14	Baseline	0.2	61.9562	0.336	0.338957	Combined
C4	AV	138	24.14	Baseline	0.2	61.9562	0.315	0.328598	Combined
C4	AV	139	24.14	Baseline	0.2	61.9562	0.31	0.31	Combined
C4	AV	140	24.14	Baseline	0.2	61.9562	0.262	0.285284	Combined
C4	AV	141	24.14	Baseline	0.2	61.9562	0.258	0.291897	Combined
C4	AV	142	24.14	Baseline	0.2	61.9562	0.366	0.372992	Combined
C4	AV	143	24.14	Baseline	0.2	61.9562	0.311	0.311812	Combined
C4	AV	144	24.14	Baseline	0.2	61.9562	0.332	0.368596	Combined
C4	NR	145	24.14	Baseline	0.2	61.9562	0.291	0.299631	Combined
C4	NR	146	24.14	Baseline	0.2	61.9562	0.307	0.310343	Combined
C4	NR	147	24.14	Baseline	0.2	61.9562	0.315	0.316638	Combined
C4	NR	148	24.14	Baseline	0.2	61.9562	0.342	0.342751	Combined
C4	NR	149	24.14	Baseline	0.2	61.9562	0.334	0.345746	Combined
C4	NR	150	24.14	Baseline	0.2	61.9562	0.332	0.333541	Combined
C4	NR	151	24.14	Baseline	0.2	61.9562	0.381	0.387732	Combined
C4	NR	152	24.14	Baseline	0.2	61.9562	0.31	0.310818	Combined
C4	NR	153	24.14	Baseline	0.2	61.9562	0.343	0.38791	Combined
C4	NR	154	24.14	Baseline	0.2	61.9562	0.34	0.372579	Combined
C4	NR	155	24.14	Baseline	0.2	61.9562	0.363	0.386586	Combined
C4	NR	156	24.14	Baseline	0.2	61.9562	0.38	0.470404	Combined
C4	NR	157	24.14	Baseline	0.2	61.9562	0.368	0.374933	Combined
C4	NR	158	24.14	Baseline	0.2	61.9562	0.373	0.386586	Combined
C4	NR	159	24.14	Baseline	0.2	61.9562	0.324	0.337251	Combined
C4	NR	160	24.14	Baseline	0.2	61.9562	0.351	0.353935	Combined
C4	NR	161	24.14	Baseline	0.2	61.9562	0.33	0.349093	Combined
C4	NR	162	24.14	Baseline	0.2	61.9562	0.261	0.297493	Combined
C4	NR	163	24.14	Baseline	0.2	61.9562	0.253	0.290264	Combined
C4	NR	164	24.14	Baseline	0.2	61.9562	0.267	0.293162	Combined
C4	NR	165	24.14	Baseline	0.2	61.9562	0.319	0.322975	Combined
C4	NR	166	24.14	Baseline	0.2	61.9562	0.366	0.388014	Combined
C4	AV	130	24.14	1 Month	0.8	61.9562	0.318	0.33156	Combined
C4	AV	131	24.14	1 Month	0.8	61.9562	0.321	0.324985	Combined
C4	AV	132	24.14	1 Month	0.8	61.9562	0.326	0.338389	Combined
C4	AV	133	24.14	1 Month	0.8	61.9562	0.325	0.344218	Combined
C4	AV	134	24.14	1 Month	0.8	61.9562	0.348	0.362591	Combined
C4	AV	135	24.14	1 Month	0.8	61.9562	0.331	0.332562	Combined
C4	AV	136	24.14	1 Month	0.8	61.9562	0.302	0.305378	Combined
C4	AV	137	24.14	1 Month	0.8	61.9562	0.341	0.347786	Combined
C4	AV	138	24.14	1 Month	0.8	61.9562	0.318	0.318808	Combined
C4	AV	139	24.14	1 Month	0.8	61.9562	0.315	0.330805	Combined
C4	AV	140	24.14	1 Month	0.8	61.9562	0.268	0.269894	Combined
C4	AV	141	24.14	1 Month	0.8	61.9562	0.264	0.273573	Combined
C4	AV	142	24.14	1 Month	0.8	61.9562	0.328	0.343402	Combined
C4	AV	143	24.14	1 Month	0.8	61.9562	0.316	0.320055	Combined
C4	AV	144	24.14	1 Month	0.8	61.9562	0.32	0.326334	Combined
C4	NR	145	24.14	1 Month	0.8	61.9562	0.301	0.309352	Combined
C4	NR	146	24.14	1 Month	0.8	61.9562	0.318	0.324424	Combined
C4	NR	147	24.14	1 Month	0.8	61.9562	0.322	0.32518	Combined
C4	NR	148	24.14	1 Month	0.8	61.9562	0.34	0.347495	Combined
C4	NR	149	24.14	1 Month	0.8	61.9562	0.343	0.349485	Combined
C4	NR	150	24.14	1 Month	0.8	61.9562	0.33	0.333876	Combined
C4	NR	151	24.14	1 Month	0.8	61.9562	0.369	0.374581	Combined
C4	NR	152	24.14	1 Month	0.8	61.9562	0.316	0.319196	Combined
C4	NR	153	24.14	1 Month	0.8	61.9562	0.318	0.319619	Combined
C4	NR	154	24.14	1 Month	0.8	61.9562	0.305	0.35813	Combined
C4	NR	155	24.14	1 Month	0.8	61.9562	0.331	0.375828	Combined
C4	NR	156	24.14	1 Month	0.8	61.9562	0.347	0.38802	Combined
C4	NR	157	24.14	1 Month	0.8	61.9562	0.32	0.346332	Combined
C4	NR	158	24.14	1 Month	0.8	61.9562	0.326	0.354003	Combined
C4	NR	159	24.14	1 Month	0.8	61.9562	0.326	0.365491	Combined
C4	NR	160	24.14	1 Month	0.8	61.9562	0.35	0.370857	Combined
C4	NR	161	24.14	1 Month	0.8	61.9562	0.359	0.373196	Combined
C4	NR	162	24.14	1 Month	0.8	61.9562	0.27	0.279276	Combined
C4	NR	163	24.14	1 Month	0.8	61.9562	0.264	0.282662	Combined
C4	NR	164	24.14	1 Month	0.8	61.9562	0.263	0.267836	Combined
C4	NR	165	24.14	1 Month	0.8	61.9562	0.329	0.336813	Combined
C4	NR	166	24.14	1 Month	0.8	61.9562	0.329	0.37659	Combined
C4	AV	130	24.14	3 Months	0.8	61.9562	0.3	0.321672	Combined
C4	AV	131	24.14	3 Months	0.8	61.9562	0.311	0.319154	Combined
C4	AV	132	24.14	3 Months	0.8	61.9562	0.318	0.326	Combined
C4	AV	133	24.14	3 Months	0.8	61.9562	0.318	0.325198	Combined
C4	AV	134	24.14	3 Months	0.8	61.9562	0.33	0.342344	Combined
C4	AV	135	24.14	3 Months	0.8	61.9562	0.331	0.332562	Combined
C4	AV	136	24.14	3 Months	0.8	61.9562	0.302	0.305378	Combined
C4	AV	137	24.14	3 Months	0.8	61.9562	0.331	0.331784	Combined
C4	AV	138	24.14	3 Months	0.8	61.9562	0.311	0.311	Combined
C4	AV	139	24.14	3 Months	0.8	61.9562	0.299	0.303307	Combined
C4	AV	140	24.14	3 Months	0.8	61.9562	0.281	0.281905	Combined
C4	AV	141	24.14	3 Months	0.8	61.9562	0.271	0.280334	Combined
C4	AV	142	24.14	3 Months	0.8	61.9562	0.309	0.322895	Combined
C4	AV	143	24.14	3 Months	0.8	61.9562	0.318	0.322029	Combined
C4	AV	144	24.14	3 Months	0.8	61.9562	0.317	0.323392	Combined
C4	NR	145	24.14	3 Months	0.8	61.9562	0.299	0.299	Combined
C4	NR	146	24.14	3 Months	0.8	61.9562	0.306	0.316769	Combined
C4	NR	147	24.14	3 Months	0.8	61.9562	0.316	0.316822	Combined
C4	NR	148	24.14	3 Months	0.8	61.9562	0.331	0.334875	Combined
C4	NR	149	24.14	3 Months	0.8	61.9562	0.329	0.335756	Combined
C4	NR	150	24.14	3 Months	0.8	61.9562	0.314	0.31722	Combined
C4	NR	151	24.14	3 Months	0.8	61.9562	0.36	0.360718	Combined
C4	NR	152	24.14	3 Months	0.8	61.9562	0.299	0.302469	Combined
C4	NR	153	24.14	3 Months	0.8	61.9562	0.319	0.326244	Combined
C4	NR	154	24.14	3 Months	0.8	61.9562	0.305	0.334963	Combined
C4	NR	155	24.14	3 Months	0.8	61.9562	0.319	0.339564	Combined
C4	NR	156	24.14	3 Months	0.8	61.9562	0.342	0.360521	Combined
C4	NR	157	24.14	3 Months	0.8	61.9562	0.315	0.327793	Combined
C4	NR	158	24.14	3 Months	0.8	61.9562	0.321	0.333575	Combined
C4	NR	159	24.14	3 Months	0.8	61.9562	0.321	0.328937	Combined
C4	NR	160	24.14	3 Months	0.8	61.9562	0.331	0.344061	Combined
C4	NR	161	24.14	3 Months	0.8	61.9562	0.362	0.371202	Combined
C4	NR	162	24.14	3 Months	0.8	61.9562	0.284	0.301406	Combined
C4	NR	163	24.14	3 Months	0.8	61.9562	0.274	0.303984	Combined
C4	NR	164	24.14	3 Months	0.8	61.9562	0.281	0.296174	Combined
C4	NR	165	24.14	3 Months	0.8	61.9562	0.324	0.327911	Combined
C4	NR	166	24.14	3 Months	0.8	61.9562	0.32	0.348603	Combined
C4	AV	130	24.14	6 Months	1	61.9562	0.297	0.297	Combined
C4	AV	131	24.14	6 Months	1	61.9562	0.31	0.31	Combined
C4	AV	132	24.14	6 Months	1	61.9562	0.309	0.309	Combined
C4	AV	133	24.14	6 Months	1	61.9562	0.313	0.313	Combined
C4	AV	134	24.14	6 Months	1	61.9562	0.342	0.342	Combined
C4	AV	135	24.14	6 Months	1	61.9562	0.326	0.326	Combined
C4	AV	136	24.14	6 Months	1	61.9562	0.291	0.291	Combined
C4	AV	137	24.14	6 Months	1	61.9562	0.323	0.323	Combined
C4	AV	138	24.14	6 Months	1	61.9562	0.317	0.317	Combined
C4	AV	139	24.14	6 Months	1	61.9562	0.294	0.294	Combined
C4	AV	140	24.14	6 Months	1	61.9562	0.273	0.273	Combined
C4	AV	141	24.14	6 Months	1	61.9562	0.268	0.268	Combined
C4	AV	142	24.14	6 Months	1	61.9562	0.307	0.307	Combined
C4	AV	143	24.14	6 Months	1	61.9562	0.309	0.309	Combined
C4	AV	144	24.14	6 Months	1	61.9562	0.315	0.315	Combined
C4	NR	145	24.14	6 Months	1	61.9562	0.296	0.296	Combined
C4	NR	146	24.14	6 Months	1	61.9562	0.31	0.31	Combined
C4	NR	147	24.14	6 Months	1	61.9562	0.322	0.322	Combined
C4	NR	148	24.14	6 Months	1	61.9562	0.326	0.326	Combined
C4	NR	149	24.14	6 Months	1	61.9562	0.327	0.327	Combined
C4	NR	150	24.14	6 Months	1	61.9562	0.319	0.319	Combined
C4	NR	151	24.14	6 Months	1	61.9562	0.359	0.359	Combined
C4	NR	152	24.14	6 Months	1	61.9562	0.294	0.294	Combined
C4	NR	153	24.14	6 Months	1	61.9562	0.311	0.311	Combined
C4	NR	154	24.14	6 Months	1	61.9562	0.296	0.296	Combined
C4	NR	155	24.14	6 Months	1	61.9562	0.318	0.318	Combined
C4	NR	156	24.14	6 Months	1	61.9562	0.344	0.344	Combined
C4	NR	157	24.14	6 Months	1	61.9562	0.309	0.309	Combined
C4	NR	158	24.14	6 Months	1	61.9562	0.304	0.304	Combined
C4	NR	159	24.14	6 Months	1	61.9562	0.307	0.307	Combined
C4	NR	160	24.14	6 Months	1	61.9562	0.342	0.342	Combined
C4	NR	161	24.14	6 Months	1	61.9562	0.349	0.349	Combined
C4	NR	162	24.14	6 Months	1	61.9562	0.272	0.272	Combined
C4	NR	163	24.14	6 Months	1	61.9562	0.268	0.268	Combined
C4	NR	164	24.14	6 Months	1	61.9562	0.275	0.275	Combined
C4	NR	165	24.14	6 Months	1	61.9562	0.315	0.315	Combined
C4	NR	166	24.14	6 Months	1	61.9562	0.314	0.314	Combined
C7	AV	167	25.42	Baseline	0.5	71.6411	0.257	0.377342	Peeling
C7	AV	168	25.42	Baseline	0.5	71.6411	0.311	0.31197	Peeling
C7	AV	169	25.42	Baseline	0.5	71.6411	0.291	0.304045	Peeling
C7	AV	170	25.42	Baseline	0.5	71.6411	0.307	0.316635	Peeling
C7	AV	171	25.42	Baseline	0.5	71.6411	0.349	0.403536	Peeling
C7	AV	172	25.42	Baseline	0.5	71.6411	0.333	0.404847	Peeling
C7	AV	173	25.42	Baseline	0.5	71.6411	0.301	0.499485	Peeling
C7	AV	174	25.42	Baseline	0.5	71.6411	0.322	0.374493	Peeling
C7	AV	175	25.42	Baseline	0.5	71.6411	0.314	0.443416	Peeling
C7	AV	176	25.42	Baseline	0.5	71.6411	0.328	0.389852	Peeling
C7	AV	177	25.42	Baseline	0.5	71.6411	0.346	0.462773	Peeling
C7	AV	178	25.42	Baseline	0.5	71.6411	0.321	0.388394	Peeling
C7	AV	179	25.42	Baseline	0.5	71.6411	0.325	0.427814	Peeling
C7	AV	180	25.42	Baseline	0.5	71.6411	0.323	0.381144	Peeling
C7	AV	181	25.42	Baseline	0.5	71.6411	0.301	0.301	Peeling
C7	AV	182	25.42	Baseline	0.5	71.6411	0.263	0.277071	Peeling
C7	AV	183	25.42	Baseline	0.5	71.6411	0.342	0.394964	Peeling
C7	AV	184	25.42	Baseline	0.5	71.6411	0.333	0.384203	Peeling
C7	AV	185	25.42	Baseline	0.5	71.6411	0.334	0.528456	Peeling
C7	NR	186	25.42	Baseline	0.5	71.6411	0.253	0.347186	Peeling
C7	NR	187	25.42	Baseline	0.5	71.6411	0.298	0.497614	Peeling
C7	NR	188	25.42	Baseline	0.5	71.6411	0.289	0.424032	Peeling
C7	NR	189	25.42	Baseline	0.5	71.6411	0.344	0.385048	Peeling
C7	NR	190	25.42	Baseline	0.5	71.6411	0.339	0.347774	Peeling
C7	NR	191	25.42	Baseline	0.5	71.6411	0.291	0.389982	Peeling
C7	NR	192	25.42	Baseline	0.5	71.6411	0.259	0.345681	Peeling
C7	NR	193	25.42	Baseline	0.5	71.6411	0.31	0.311924	Peeling
C7	NR	194	25.42	Baseline	0.5	71.6411	0.3	0.332072	Peeling
C7	NR	195	25.42	Baseline	0.5	71.6411	0.293	0.302767	Peeling
C7	NR	196	25.42	Baseline	0.5	71.6411	0.309	0.324614	Peeling
C7	NR	197	25.42	Baseline	0.5	71.6411	0.407	0.416525	Peeling
C7	NR	198	25.42	Baseline	0.5	71.6411	0.331	0.403719	Peeling
C7	NR	199	25.42	Baseline	0.5	71.6411	0.345	0.464065	Peeling
C7	NR	200	25.42	Baseline	0.5	71.6411	0.322	0.344547	Peeling
C7	NR	201	25.42	Baseline	0.5	71.6411	0.32	0.383083	Peeling
C7	NR	202	25.42	Baseline	0.5	71.6411	0.343	0.385854	Peeling
C7	NR	203	25.42	Baseline	0.5	71.6411	0.36	0.416475	Peeling
C7	NR	204	25.42	Baseline	0.5	71.6411	0.354	0.377798	Peeling
C7	NR	205	25.42	Baseline	0.5	71.6411	0.346	0.379158	Peeling
C7	NR	206	25.42	Baseline	0.5	71.6411	0.323	0.368202	Peeling
C7	NR	207	25.42	Baseline	0.5	71.6411	0.294	0.304066	Peeling
C7	NR	208	25.42	Baseline	0.5	71.6411	0.284	0.323286	Peeling
C7	NR	209	25.42	Baseline	0.5	71.6411	0.255	0.269541	Peeling
C7	AV	167	25.42	1 Month	0.7	71.6411	0.275	0.279133	Peeling
C7	AV	168	25.42	1 Month	0.7	71.6411	0.295	0.31064	Peeling
C7	AV	169	25.42	1 Month	0.7	71.6411	0.287	0.319876	Peeling
C7	AV	170	25.42	1 Month	0.7	71.6411	0.317	0.332238	Peeling
C7	AV	171	25.42	1 Month	0.7	71.6411	0.333	0.348873	Peeling
C7	AV	172	25.42	1 Month	0.7	71.6411	0.281	0.298573	Peeling
C7	AV	173	25.42	1 Month	0.7	71.6411	0.28	0.305247	Peeling
C7	AV	174	25.42	1 Month	0.7	71.6411	0.295	0.319305	Peeling
C7	AV	175	25.42	1 Month	0.7	71.6411	0.292	0.341012	Peeling
C7	AV	176	25.42	1 Month	0.7	71.6411	0.33	0.347732	Peeling
C7	AV	177	25.42	1 Month	0.7	71.6411	0.361	0.371668	Peeling
C7	AV	178	25.42	1 Month	0.7	71.6411	0.367	0.386757	Peeling
C7	AV	179	25.42	1 Month	0.7	71.6411	0.327	0.4087	Peeling
C7	AV	180	25.42	1 Month	0.7	71.6411	0.323	0.334879	Peeling
C7	AV	181	25.42	1 Month	0.7	71.6411	0.306	0.306985	Peeling
C7	AV	182	25.42	1 Month	0.7	71.6411	0.264	0.274899	Peeling
C7	AV	183	25.42	1 Month	0.7	71.6411	0.347	0.368801	Peeling
C7	AV	184	25.42	1 Month	0.7	71.6411	0.348	0.368852	Peeling
C7	AV	185	25.42	1 Month	0.7	71.6411	0.342	0.362544	Peeling
C7	NR	186	25.42	1 Month	0.7	71.6411	0.27	0.283651	Peeling
C7	NR	187	25.42	1 Month	0.7	71.6411	0.28	0.300313	Peeling
C7	NR	188	25.42	1 Month	0.7	71.6411	0.285	0.304855	Peeling
C7	NR	189	25.42	1 Month	0.7	71.6411	0.297	0.335719	Peeling
C7	NR	190	25.42	1 Month	0.7	71.6411	0.307	0.314727	Peeling
C7	NR	191	25.42	1 Month	0.7	71.6411	0.288	0.306081	Peeling
C7	NR	192	25.42	1 Month	0.7	71.6411	0.276	0.286223	Peeling
C7	NR	193	25.42	1 Month	0.7	71.6411	0.298	0.322813	Peeling
C7	NR	194	25.42	1 Month	0.7	71.6411	0.287	0.297181	Peeling
C7	NR	195	25.42	1 Month	0.7	71.6411	0.291	0.314925	Peeling
C7	NR	196	25.42	1 Month	0.7	71.6411	0.316	0.338189	Peeling
C7	NR	197	25.42	1 Month	0.7	71.6411	0.361	0.369224	Peeling
C7	NR	198	25.42	1 Month	0.7	71.6411	0.327	0.336067	Peeling
C7	NR	199	25.42	1 Month	0.7	71.6411	0.353	0.369593	Peeling
C7	NR	200	25.42	1 Month	0.7	71.6411	0.377	0.387182	Peeling
C7	NR	201	25.42	1 Month	0.7	71.6411	0.359	0.388545	Peeling
C7	NR	202	25.42	1 Month	0.7	71.6411	0.342	0.353275	Peeling
C7	NR	203	25.42	1 Month	0.7	71.6411	0.36	0.383435	Peeling
C7	NR	204	25.42	1 Month	0.7	71.6411	0.344	0.358604	Peeling
C7	NR	205	25.42	1 Month	0.7	71.6411	0.346	0.352884	Peeling
C7	NR	206	25.42	1 Month	0.7	71.6411	0.321	0.367092	Peeling
C7	NR	207	25.42	1 Month	0.7	71.6411	0.3	0.30496	Peeling
C7	NR	208	25.42	1 Month	0.7	71.6411	0.291	0.295054	Peeling
C7	NR	209	25.42	1 Month	0.7	71.6411	0.26	0.262246	Peeling
C7	AV	167	25.42	3 Months	0.6	71.6411	0.275	0.283365	Peeling
C7	AV	168	25.42	3 Months	0.6	71.6411	0.301	0.301	Peeling
C7	AV	169	25.42	3 Months	0.6	71.6411	0.284	0.284	Peeling
C7	AV	170	25.42	3 Months	0.6	71.6411	0.314	0.32846	Peeling
C7	AV	171	25.42	3 Months	0.6	71.6411	0.327	0.335207	Peeling
C7	AV	172	25.42	3 Months	0.6	71.6411	0.286	0.296281	Peeling
C7	AV	173	25.42	3 Months	0.6	71.6411	0.278	0.279058	Peeling
C7	AV	174	25.42	3 Months	0.6	71.6411	0.3	0.300988	Peeling
C7	AV	175	25.42	3 Months	0.6	71.6411	0.298	0.323062	Peeling
C7	AV	176	25.42	3 Months	0.6	71.6411	0.318	0.322668	Peeling
C7	AV	177	25.42	3 Months	0.6	71.6411	0.345	0.348474	Peeling
C7	AV	178	25.42	3 Months	0.6	71.6411	0.335	0.346412	Peeling
C7	AV	179	25.42	3 Months	0.6	71.6411	0.324	0.328557	Peeling
C7	AV	180	25.42	3 Months	0.6	71.6411	0.308	0.312844	Peeling
C7	AV	181	25.42	3 Months	0.6	71.6411	0.3	0.303999	Peeling
C7	AV	182	25.42	3 Months	0.6	71.6411	0.266	0.268192	Peeling
C7	AV	183	25.42	3 Months	0.6	71.6411	0.337	0.34492	Peeling
C7	AV	184	25.42	3 Months	0.6	71.6411	0.337	0.340526	Peeling
C7	AV	185	25.42	3 Months	0.6	71.6411	0.357	0.364245	Peeling
C7	NR	186	25.42	3 Months	0.6	71.6411	0.269	0.28781	Peeling
C7	NR	187	25.42	3 Months	0.6	71.6411	0.281	0.306127	Peeling
C7	NR	188	25.42	3 Months	0.6	71.6411	0.277	0.281196	Peeling
C7	NR	189	25.42	3 Months	0.6	71.6411	0.301	0.302982	Peeling
C7	NR	190	25.42	3 Months	0.6	71.6411	0.309	0.316678	Peeling
C7	NR	191	25.42	3 Months	0.6	71.6411	0.286	0.286	Peeling
C7	NR	192	25.42	3 Months	0.6	71.6411	0.272	0.290671	Peeling
C7	NR	193	25.42	3 Months	0.6	71.6411	0.301	0.302981	Peeling
C7	NR	194	25.42	3 Months	0.6	71.6411	0.296	0.300988	Peeling
C7	NR	195	25.42	3 Months	0.6	71.6411	0.284	0.300551	Peeling
C7	NR	196	25.42	3 Months	0.6	71.6411	0.321	0.329039	Peeling
C7	NR	197	25.42	3 Months	0.6	71.6411	0.35	0.351717	Peeling
C7	NR	198	25.42	3 Months	0.6	71.6411	0.317	0.321682	Peeling
C7	NR	199	25.42	3 Months	0.6	71.6411	0.339	0.340767	Peeling
C7	NR	200	25.42	3 Months	0.6	71.6411	0.34	0.347795	Peeling
C7	NR	201	25.42	3 Months	0.6	71.6411	0.34	0.340875	Peeling
C7	NR	202	25.42	3 Months	0.6	71.6411	0.334	0.338461	Peeling
C7	NR	203	25.42	3 Months	0.6	71.6411	0.34	0.354692	Peeling
C7	NR	204	25.42	3 Months	0.6	71.6411	0.324	0.324925	Peeling
C7	NR	205	25.42	3 Months	0.6	71.6411	0.337	0.344064	Peeling
C7	NR	206	25.42	3 Months	0.6	71.6411	0.31	0.334298	Peeling
C7	NR	207	25.42	3 Months	0.6	71.6411	0.299	0.302891	Peeling
C7	NR	208	25.42	3 Months	0.6	71.6411	0.298	0.298995	Peeling
C7	NR	209	25.42	3 Months	0.6	71.6411	0.271	0.288851	Peeling
C7	AV	167	25.42	6 Months	0.5	71.6411	0.276	0.276	Peeling
C7	AV	168	25.42	6 Months	0.5	71.6411	0.294	0.294	Peeling
C7	AV	169	25.42	6 Months	0.5	71.6411	0.284	0.284	Peeling
C7	AV	170	25.42	6 Months	0.5	71.6411	0.317	0.317	Peeling
C7	AV	171	25.42	6 Months	0.5	71.6411	0.312	0.312	Peeling
C7	AV	172	25.42	6 Months	0.5	71.6411	0.291	0.291	Peeling
C7	AV	173	25.42	6 Months	0.5	71.6411	0.285	0.285	Peeling
C7	AV	174	25.42	6 Months	0.5	71.6411	0.305	0.305	Peeling
C7	AV	175	25.42	6 Months	0.5	71.6411	0.296	0.296	Peeling
C7	AV	176	25.42	6 Months	0.5	71.6411	0.316	0.316	Peeling
C7	AV	177	25.42	6 Months	0.5	71.6411	0.347	0.347	Peeling
C7	AV	178	25.42	6 Months	0.5	71.6411	0.342	0.342	Peeling
C7	AV	179	25.42	6 Months	0.5	71.6411	0.334	0.334	Peeling
C7	AV	180	25.42	6 Months	0.5	71.6411	0.317	0.317	Peeling
C7	AV	181	25.42	6 Months	0.5	71.6411	0.31	0.31	Peeling
C7	AV	182	25.42	6 Months	0.5	71.6411	0.274	0.274	Peeling
C7	AV	183	25.42	6 Months	0.5	71.6411	0.349	0.349	Peeling
C7	AV	184	25.42	6 Months	0.5	71.6411	0.348	0.348	Peeling
C7	AV	185	25.42	6 Months	0.5	71.6411	0.357	0.357	Peeling
C7	NR	186	25.42	6 Months	0.5	71.6411	0.262	0.262	Peeling
C7	NR	187	25.42	6 Months	0.5	71.6411	0.287	0.287	Peeling
C7	NR	188	25.42	6 Months	0.5	71.6411	0.269	0.269	Peeling
C7	NR	189	25.42	6 Months	0.5	71.6411	0.309	0.309	Peeling
C7	NR	190	25.42	6 Months	0.5	71.6411	0.299	0.299	Peeling
C7	NR	191	25.42	6 Months	0.5	71.6411	0.293	0.293	Peeling
C7	NR	192	25.42	6 Months	0.5	71.6411	0.275	0.275	Peeling
C7	NR	193	25.42	6 Months	0.5	71.6411	0.292	0.292	Peeling
C7	NR	194	25.42	6 Months	0.5	71.6411	0.291	0.291	Peeling
C7	NR	195	25.42	6 Months	0.5	71.6411	0.288	0.288	Peeling
C7	NR	196	25.42	6 Months	0.5	71.6411	0.313	0.313	Peeling
C7	NR	197	25.42	6 Months	0.5	71.6411	0.348	0.348	Peeling
C7	NR	198	25.42	6 Months	0.5	71.6411	0.313	0.313	Peeling
C7	NR	199	25.42	6 Months	0.5	71.6411	0.336	0.336	Peeling
C7	NR	200	25.42	6 Months	0.5	71.6411	0.343	0.343	Peeling
C7	NR	201	25.42	6 Months	0.5	71.6411	0.342	0.342	Peeling
C7	NR	202	25.42	6 Months	0.5	71.6411	0.344	0.344	Peeling
C7	NR	203	25.42	6 Months	0.5	71.6411	0.336	0.336	Peeling
C7	NR	204	25.42	6 Months	0.5	71.6411	0.339	0.339	Peeling
C7	NR	205	25.42	6 Months	0.5	71.6411	0.352	0.352	Peeling
C7	NR	206	25.42	6 Months	0.5	71.6411	0.322	0.322	Peeling
C7	NR	207	25.42	6 Months	0.5	71.6411	0.308	0.308	Peeling
C7	NR	208	25.42	6 Months	0.5	71.6411	0.3	0.3	Peeling
C7	NR	209	25.42	6 Months	0.5	71.6411	0.272	0.272	Peeling
C8	AV	210	23.43	Baseline	0.4	70.2658	0.339	0.345287	Peeling
C8	AV	211	23.43	Baseline	0.4	70.2658	0.289	0.328678	Peeling
C8	AV	212	23.43	Baseline	0.4	70.2658	0.284	0.30451	Peeling
C8	AV	213	23.43	Baseline	0.4	70.2658	0.286	0.305718	Peeling
C8	AV	214	23.43	Baseline	0.4	70.2658	0.307	0.358503	Peeling
C8	AV	215	23.43	Baseline	0.4	70.2658	0.378	0.408305	Peeling
C8	AV	216	23.43	Baseline	0.4	70.2658	0.321	0.352281	Peeling
C8	AV	217	23.43	Baseline	0.4	70.2658	0.3	0.300775	Peeling
C8	AV	218	23.43	Baseline	0.4	70.2658	0.299	0.390933	Peeling
C8	AV	219	23.43	Baseline	0.4	70.2658	0.262	0.369625	Peeling
C8	AV	220	23.43	Baseline	0.4	70.2658	0.279	0.31781	Peeling
C8	AV	221	23.43	Baseline	0.4	70.2658	0.36	0.398252	Peeling
C8	AV	222	23.43	Baseline	0.4	70.2658	0.387	0.624957	Peeling
C8	AV	223	23.43	Baseline	0.4	70.2658	0.276	0.379775	Peeling
C8	NR	224	23.43	Baseline	0.4	70.2658	0.315	0.329495	Peeling
C8	NR	225	23.43	Baseline	0.4	70.2658	0.294	0.380869	Peeling
C8	NR	226	23.43	Baseline	0.4	70.2658	0.285	0.288236	Peeling
C8	NR	227	23.43	Baseline	0.4	70.2658	0.275	0.302452	Peeling
C8	NR	228	23.43	Baseline	0.4	70.2658	0.278	0.298468	Peeling
C8	NR	229	23.43	Baseline	0.4	70.2658	0.282	0.292645	Peeling
C8	NR	230	23.43	Baseline	0.4	70.2658	0.332	0.359461	Peeling
C8	NR	231	23.43	Baseline	0.4	70.2658	0.31	0.329066	Peeling
C8	NR	232	23.43	Baseline	0.4	70.2658	0.254	0.27936	Peeling
C8	NR	233	23.43	Baseline	0.4	70.2658	0.339	0.345974	Peeling
C8	NR	234	23.43	Baseline	0.4	70.2658	0.384	0.410957	Peeling
C8	NR	235	23.43	Baseline	0.4	70.2658	0.299	0.366626	Peeling
C8	NR	236	23.43	Baseline	0.4	70.2658	0.261	0.349414	Peeling
C8	NR	237	23.43	Baseline	0.4	70.2658	0.279	0.384441	Peeling
C8	NR	238	23.43	Baseline	0.4	70.2658	0.275	0.316553	Peeling
C8	NR	239	23.43	Baseline	0.4	70.2658	0.367	0.39814	Peeling
C8	NR	240	23.43	Baseline	0.4	70.2658	0.365	0.380933	Peeling
C8	NR	241	23.43	Baseline	0.4	70.2658	0.372	0.393124	Peeling
C8	NR	242	23.43	Baseline	0.4	70.2658	0.302	0.303554	Peeling
C8	NR	243	23.43	Baseline	0.4	70.2658	0.326	0.340144	Peeling
C8	NR	244	23.43	Baseline	0.4	70.2658	0.295	0.32516	Peeling
C8	NR	245	23.43	Baseline	0.4	70.2658	0.363	0.44298	Peeling
C8	AV	210	23.43	1 Month	0.9	70.2658	0.342	0.344764	Peeling
C8	AV	211	23.43	1 Month	0.9	70.2658	0.303	0.303785	Peeling
C8	AV	212	23.43	1 Month	0.9	70.2658	0.291	0.298085	Peeling
C8	AV	213	23.43	1 Month	0.9	70.2658	0.299	0.299	Peeling
C8	AV	214	23.43	1 Month	0.9	70.2658	0.317	0.32659	Peeling
C8	AV	215	23.43	1 Month	0.9	70.2658	0.366	0.36859	Peeling
C8	AV	216	23.43	1 Month	0.9	70.2658	0.323	0.330138	Peeling
C8	AV	217	23.43	1 Month	0.9	70.2658	0.31	0.317562	Peeling
C8	AV	218	23.43	1 Month	0.9	70.2658	0.303	0.328051	Peeling
C8	AV	219	23.43	1 Month	0.9	70.2658	0.276	0.28427	Peeling
C8	AV	220	23.43	1 Month	0.9	70.2658	0.286	0.290035	Peeling
C8	AV	221	23.43	1 Month	0.9	70.2658	0.33	0.344139	Peeling
C8	AV	222	23.43	1 Month	0.9	70.2658	0.376	0.428708	Peeling
C8	AV	223	23.43	1 Month	0.9	70.2658	0.282	0.285307	Peeling
C8	NR	224	23.43	1 Month	0.9	70.2658	0.324	0.335262	Peeling
C8	NR	225	23.43	1 Month	0.9	70.2658	0.308	0.314071	Peeling
C8	NR	226	23.43	1 Month	0.9	70.2658	0.294	0.297939	Peeling
C8	NR	227	23.43	1 Month	0.9	70.2658	0.285	0.295535	Peeling
C8	NR	228	23.43	1 Month	0.9	70.2658	0.297	0.298571	Peeling
C8	NR	229	23.43	1 Month	0.9	70.2658	0.291	0.292609	Peeling
C8	NR	230	23.43	1 Month	0.9	70.2658	0.339	0.342496	Peeling
C8	NR	231	23.43	1 Month	0.9	70.2658	0.314	0.31476	Peeling
C8	NR	232	23.43	1 Month	0.9	70.2658	0.268	0.275722	Peeling
C8	NR	233	23.43	1 Month	0.9	70.2658	0.342	0.348873	Peeling
C8	NR	234	23.43	1 Month	0.9	70.2658	0.364	0.366604	Peeling
C8	NR	235	23.43	1 Month	0.9	70.2658	0.303	0.306897	Peeling
C8	NR	236	23.43	1 Month	0.9	70.2658	0.276	0.28018	Peeling
C8	NR	237	23.43	1 Month	0.9	70.2658	0.282	0.289387	Peeling
C8	NR	238	23.43	1 Month	0.9	70.2658	0.279	0.285653	Peeling
C8	NR	239	23.43	1 Month	0.9	70.2658	0.344	0.350858	Peeling
C8	NR	240	23.43	1 Month	0.9	70.2658	0.326	0.329632	Peeling
C8	NR	241	23.43	1 Month	0.9	70.2658	0.349	0.350361	Peeling
C8	NR	242	23.43	1 Month	0.9	70.2658	0.312	0.315772	Peeling
C8	NR	243	23.43	1 Month	0.9	70.2658	0.325	0.343292	Peeling
C8	NR	244	23.43	1 Month	0.9	70.2658	0.302	0.30886	Peeling
C8	NR	245	23.43	1 Month	0.9	70.2658	0.352	0.358709	Peeling
C8	AV	210	23.43	3 Months	0.8	70.2658	0.334	0.336829	Peeling
C8	AV	211	23.43	3 Months	0.8	70.2658	0.304	0.304	Peeling
C8	AV	212	23.43	3 Months	0.8	70.2658	0.299	0.309	Peeling
C8	AV	213	23.43	3 Months	0.8	70.2658	0.3	0.306877	Peeling
C8	AV	214	23.43	3 Months	0.8	70.2658	0.315	0.315741	Peeling
C8	AV	215	23.43	3 Months	0.8	70.2658	0.363	0.365611	Peeling
C8	AV	216	23.43	3 Months	0.8	70.2658	0.323	0.330138	Peeling
C8	AV	217	23.43	3 Months	0.8	70.2658	0.306	0.313659	Peeling
C8	AV	218	23.43	3 Months	0.8	70.2658	0.31	0.310741	Peeling
C8	AV	219	23.43	3 Months	0.8	70.2658	0.289	0.292178	Peeling
C8	AV	220	23.43	3 Months	0.8	70.2658	0.294	0.295593	Peeling
C8	AV	221	23.43	3 Months	0.8	70.2658	0.336	0.338808	Peeling
C8	AV	222	23.43	3 Months	0.8	70.2658	0.377	0.413798	Peeling
C8	AV	223	23.43	3 Months	0.8	70.2658	0.281	0.28183	Peeling
C8	NR	224	23.43	3 Months	0.8	70.2658	0.323	0.346774	Peeling
C8	NR	225	23.43	3 Months	0.8	70.2658	0.306	0.309812	Peeling
C8	NR	226	23.43	3 Months	0.8	70.2658	0.295	0.295807	Peeling
C8	NR	227	23.43	3 Months	0.8	70.2658	0.3	0.301556	Peeling
C8	NR	228	23.43	3 Months	0.8	70.2658	0.299	0.299788	Peeling
C8	NR	229	23.43	3 Months	0.8	70.2658	0.293	0.307088	Peeling
C8	NR	230	23.43	3 Months	0.8	70.2658	0.334	0.334714	Peeling
C8	NR	231	23.43	3 Months	0.8	70.2658	0.313	0.313763	Peeling
C8	NR	232	23.43	3 Months	0.8	70.2658	0.274	0.274	Peeling
C8	NR	233	23.43	3 Months	0.8	70.2658	0.329	0.331893	Peeling
C8	NR	234	23.43	3 Months	0.8	70.2658	0.364	0.364	Peeling
C8	NR	235	23.43	3 Months	0.8	70.2658	0.327	0.327702	Peeling
C8	NR	236	23.43	3 Months	0.8	70.2658	0.288	0.289626	Peeling
C8	NR	237	23.43	3 Months	0.8	70.2658	0.28	0.280833	Peeling
C8	NR	238	23.43	3 Months	0.8	70.2658	0.293	0.293	Peeling
C8	NR	239	23.43	3 Months	0.8	70.2658	0.344	0.349497	Peeling
C8	NR	240	23.43	3 Months	0.8	70.2658	0.339	0.339702	Peeling
C8	NR	241	23.43	3 Months	0.8	70.2658	0.353	0.356363	Peeling
C8	NR	242	23.43	3 Months	0.8	70.2658	0.312	0.315034	Peeling
C8	NR	243	23.43	3 Months	0.8	70.2658	0.323	0.367337	Peeling
C8	NR	244	23.43	3 Months	0.8	70.2658	0.309	0.310525	Peeling
C8	NR	245	23.43	3 Months	0.8	70.2658	0.347	0.360464	Peeling
C8	AV	210	23.43	6 Months	0.8	70.2658	0.325	0.325	Peeling
C8	AV	211	23.43	6 Months	0.8	70.2658	0.306	0.306	Peeling
C8	AV	212	23.43	6 Months	0.8	70.2658	0.299	0.299	Peeling
C8	AV	213	23.43	6 Months	0.8	70.2658	0.304	0.304	Peeling
C8	AV	214	23.43	6 Months	0.8	70.2658	0.317	0.317	Peeling
C8	AV	215	23.43	6 Months	0.8	70.2658	0.368	0.368	Peeling
C8	AV	216	23.43	6 Months	0.8	70.2658	0.329	0.329	Peeling
C8	AV	217	23.43	6 Months	0.8	70.2658	0.325	0.325	Peeling
C8	AV	218	23.43	6 Months	0.8	70.2658	0.314	0.314	Peeling
C8	AV	219	23.43	6 Months	0.8	70.2658	0.293	0.293	Peeling
C8	AV	220	23.43	6 Months	0.8	70.2658	0.3	0.3	Peeling
C8	AV	221	23.43	6 Months	0.8	70.2658	0.336	0.336	Peeling
C8	AV	222	23.43	6 Months	0.8	70.2658	0.38	0.38	Peeling
C8	AV	223	23.43	6 Months	0.8	70.2658	0.287	0.287	Peeling
C8	NR	224	23.43	6 Months	0.8	70.2658	0.331	0.331	Peeling
C8	NR	225	23.43	6 Months	0.8	70.2658	0.308	0.308	Peeling
C8	NR	226	23.43	6 Months	0.8	70.2658	0.297	0.297	Peeling
C8	NR	227	23.43	6 Months	0.8	70.2658	0.301	0.301	Peeling
C8	NR	228	23.43	6 Months	0.8	70.2658	0.309	0.309	Peeling
C8	NR	229	23.43	6 Months	0.8	70.2658	0.298	0.298	Peeling
C8	NR	230	23.43	6 Months	0.8	70.2658	0.332	0.332	Peeling
C8	NR	231	23.43	6 Months	0.8	70.2658	0.316	0.316	Peeling
C8	NR	232	23.43	6 Months	0.8	70.2658	0.289	0.289	Peeling
C8	NR	233	23.43	6 Months	0.8	70.2658	0.325	0.325	Peeling
C8	NR	234	23.43	6 Months	0.8	70.2658	0.373	0.373	Peeling
C8	NR	235	23.43	6 Months	0.8	70.2658	0.325	0.325	Peeling
C8	NR	236	23.43	6 Months	0.8	70.2658	0.293	0.293	Peeling
C8	NR	237	23.43	6 Months	0.8	70.2658	0.284	0.284	Peeling
C8	NR	238	23.43	6 Months	0.8	70.2658	0.3	0.3	Peeling
C8	NR	239	23.43	6 Months	0.8	70.2658	0.343	0.343	Peeling
C8	NR	240	23.43	6 Months	0.8	70.2658	0.34	0.34	Peeling
C8	NR	241	23.43	6 Months	0.8	70.2658	0.349	0.349	Peeling
C8	NR	242	23.43	6 Months	0.8	70.2658	0.332	0.332	Peeling
C8	NR	243	23.43	6 Months	0.8	70.2658	0.315	0.315	Peeling
C8	NR	244	23.43	6 Months	0.8	70.2658	0.315	0.315	Peeling
C8	NR	245	23.43	6 Months	0.8	70.2658	0.35	0.35	Peeling
C9	AV	246	23.81	Baseline	0.4	64.5096	0.387	0.435676	Peeling
C9	AV	247	23.81	Baseline	0.4	64.5096	0.43	0.440356	Peeling
C9	AV	248	23.81	Baseline	0.4	64.5096	0.423	0.428287	Peeling
C9	AV	249	23.81	Baseline	0.4	64.5096	0.321	0.376765	Peeling
C9	AV	250	23.81	Baseline	0.4	64.5096	0.289	0.321021	Peeling
C9	AV	251	23.81	Baseline	0.4	64.5096	0.308	0.323508	Peeling
C9	AV	252	23.81	Baseline	0.4	64.5096	0.337	0.37187	Peeling
C9	AV	253	23.81	Baseline	0.4	64.5096	0.374	0.400338	Peeling
C9	AV	254	23.81	Baseline	0.4	64.5096	0.345	0.389167	Peeling
C9	AV	255	23.81	Baseline	0.4	64.5096	0.405	0.429582	Peeling
C9	AV	256	23.81	Baseline	0.4	64.5096	0.316	0.354163	Peeling
C9	AV	257	23.81	Baseline	0.4	64.5096	0.392	0.400212	Peeling
C9	AV	258	23.81	Baseline	0.4	64.5096	0.381	0.500525	Peeling
C9	AV	259	23.81	Baseline	0.4	64.5096	0.386	0.388554	Peeling
C9	AV	260	23.81	Baseline	0.4	64.5096	0.345	0.398678	Peeling
C9	AV	261	23.81	Baseline	0.4	64.5096	0.335	0.340844	Peeling
C9	AV	262	23.81	Baseline	0.4	64.5096	0.34	0.342878	Peeling
C9	NR	263	23.81	Baseline	0.4	64.5096	0.374	0.37997	Peeling
C9	NR	264	23.81	Baseline	0.4	64.5096	0.335	0.352726	Peeling
C9	NR	265	23.81	Baseline	0.4	64.5096	0.31	0.329083	Peeling
C9	NR	266	23.81	Baseline	0.4	64.5096	0.287	0.308314	Peeling
C9	NR	267	23.81	Baseline	0.4	64.5096	0.293	0.303706	Peeling
C9	NR	268	23.81	Baseline	0.4	64.5096	0.326	0.367245	Peeling
C9	NR	269	23.81	Baseline	0.4	64.5096	0.309	0.331266	Peeling
C9	NR	270	23.81	Baseline	0.4	64.5096	0.32	0.371388	Peeling
C9	NR	271	23.81	Baseline	0.4	64.5096	0.32	0.367013	Peeling
C9	NR	272	23.81	Baseline	0.4	64.5096	0.427	0.436269	Peeling
C9	NR	273	23.81	Baseline	0.4	64.5096	0.427	0.427585	Peeling
C9	NR	274	23.81	Baseline	0.4	64.5096	0.338	0.338726	Peeling
C9	NR	275	23.81	Baseline	0.4	64.5096	0.31	0.313952	Peeling
C9	NR	276	23.81	Baseline	0.4	64.5096	0.319	0.325151	Peeling
C9	NR	277	23.81	Baseline	0.4	64.5096	0.427	0.438573	Peeling
C9	NR	278	23.81	Baseline	0.4	64.5096	0.401	0.416959	Peeling
C9	NR	279	23.81	Baseline	0.4	64.5096	0.393	0.408663	Peeling
C9	NR	280	23.81	Baseline	0.4	64.5096	0.386	0.417201	Peeling
C9	NR	281	23.81	Baseline	0.4	64.5096	0.304	0.314367	Peeling
C9	NR	282	23.81	Baseline	0.4	64.5096	0.382	0.468503	Peeling
C9	NR	283	23.81	Baseline	0.4	64.5096	0.382	0.384616	Peeling
C9	NR	284	23.81	Baseline	0.4	64.5096	0.389	0.39919	Peeling
C9	AV	246	23.81	1 Month	0.5	64.5096	0.37	0.383227	Peeling
C9	AV	247	23.81	1 Month	0.5	64.5096	0.386	0.402523	Peeling
C9	AV	248	23.81	1 Month	0.5	64.5096	0.448	0.472288	Peeling
C9	AV	249	23.81	1 Month	0.5	64.5096	0.359	0.35967	Peeling
C9	AV	250	23.81	1 Month	0.5	64.5096	0.291	0.29517	Peeling
C9	AV	251	23.81	1 Month	0.5	64.5096	0.323	0.323769	Peeling
C9	AV	252	23.81	1 Month	0.5	64.5096	0.341	0.346753	Peeling
C9	AV	253	23.81	1 Month	0.5	64.5096	0.39	0.409894	Peeling
C9	AV	254	23.81	1 Month	0.5	64.5096	0.355	0.388093	Peeling
C9	AV	255	23.81	1 Month	0.5	64.5096	0.362	0.37889	Peeling
C9	AV	256	23.81	1 Month	0.5	64.5096	0.299	0.307073	Peeling
C9	AV	257	23.81	1 Month	0.5	64.5096	0.394	0.402171	Peeling
C9	AV	258	23.81	1 Month	0.5	64.5096	0.371	0.433382	Peeling
C9	AV	259	23.81	1 Month	0.5	64.5096	0.389	0.391534	Peeling
C9	AV	260	23.81	1 Month	0.5	64.5096	0.359	0.361787	Peeling
C9	AV	261	23.81	1 Month	0.5	64.5096	0.352	0.358247	Peeling
C9	AV	262	23.81	1 Month	0.5	64.5096	0.36	0.379402	Peeling
C9	NR	263	23.81	1 Month	0.5	64.5096	0.387	0.39709	Peeling
C9	NR	264	23.81	1 Month	0.5	64.5096	0.338	0.358786	Peeling
C9	NR	265	23.81	1 Month	0.5	64.5096	0.325	0.327988	Peeling
C9	NR	266	23.81	1 Month	0.5	64.5096	0.292	0.296156	Peeling
C9	NR	267	23.81	1 Month	0.5	64.5096	0.294	0.298154	Peeling
C9	NR	268	23.81	1 Month	0.5	64.5096	0.29	0.296722	Peeling
C9	NR	269	23.81	1 Month	0.5	64.5096	0.296	0.299302	Peeling
C9	NR	270	23.81	1 Month	0.5	64.5096	0.298	0.308524	Peeling
C9	NR	271	23.81	1 Month	0.5	64.5096	0.354	0.355387	Peeling
C9	NR	272	23.81	1 Month	0.5	64.5096	0.451	0.485489	Peeling
C9	NR	273	23.81	1 Month	0.5	64.5096	0.439	0.455167	Peeling
C9	NR	274	23.81	1 Month	0.5	64.5096	0.353	0.37596	Peeling
C9	NR	275	23.81	1 Month	0.5	64.5096	0.327	0.338882	Peeling
C9	NR	276	23.81	1 Month	0.5	64.5096	0.319	0.340856	Peeling
C9	NR	277	23.81	1 Month	0.5	64.5096	0.388	0.406288	Peeling
C9	NR	278	23.81	1 Month	0.5	64.5096	0.369	0.37238	Peeling
C9	NR	279	23.81	1 Month	0.5	64.5096	0.366	0.383417	Peeling
C9	NR	280	23.81	1 Month	0.5	64.5096	0.37	0.380682	Peeling
C9	NR	281	23.81	1 Month	0.5	64.5096	0.35	0.359124	Peeling
C9	NR	282	23.81	1 Month	0.5	64.5096	0.373	0.391851	Peeling
C9	NR	283	23.81	1 Month	0.5	64.5096	0.394	0.394636	Peeling
C9	NR	284	23.81	1 Month	0.5	64.5096	0.362	0.368186	Peeling
C9	AV	246	23.81	3 Months	0.6	64.5096	0.359	0.359	Peeling
C9	AV	247	23.81	3 Months	0.6	64.5096	0.441	0.446087	Peeling
C9	AV	248	23.81	3 Months	0.6	64.5096	0.48	0.484626	Peeling
C9	AV	249	23.81	3 Months	0.6	64.5096	0.413	0.413	Peeling
C9	AV	250	23.81	3 Months	0.6	64.5096	0.301	0.301	Peeling
C9	AV	251	23.81	3 Months	0.6	64.5096	0.327	0.327759	Peeling
C9	AV	252	23.81	3 Months	0.6	64.5096	0.346	0.352986	Peeling
C9	AV	253	23.81	3 Months	0.6	64.5096	0.391	0.397337	Peeling
C9	AV	254	23.81	3 Months	0.6	64.5096	0.362	0.368185	Peeling
C9	AV	255	23.81	3 Months	0.6	64.5096	0.385	0.388235	Peeling
C9	AV	256	23.81	3 Months	0.6	64.5096	0.307	0.307	Peeling
C9	AV	257	23.81	3 Months	0.6	64.5096	0.392	0.394534	Peeling
C9	AV	258	23.81	3 Months	0.6	64.5096	0.392	0.397678	Peeling
C9	AV	259	23.81	3 Months	0.6	64.5096	0.414	0.414	Peeling
C9	AV	260	23.81	3 Months	0.6	64.5096	0.359	0.359	Peeling
C9	AV	261	23.81	3 Months	0.6	64.5096	0.357	0.363161	Peeling
C9	AV	262	23.81	3 Months	0.6	64.5096	0.378	0.38638	Peeling
C9	NR	263	23.81	3 Months	0.6	64.5096	0.392	0.397636	Peeling
C9	NR	264	23.81	3 Months	0.6	64.5096	0.349	0.351861	Peeling
C9	NR	265	23.81	3 Months	0.6	64.5096	0.328	0.328743	Peeling
C9	NR	266	23.81	3 Months	0.6	64.5096	0.303	0.306203	Peeling
C9	NR	267	23.81	3 Months	0.6	64.5096	0.302	0.306045	Peeling
C9	NR	268	23.81	3 Months	0.6	64.5096	0.303	0.303812	Peeling
C9	NR	269	23.81	3 Months	0.6	64.5096	0.31	0.313948	Peeling
C9	NR	270	23.81	3 Months	0.6	64.5096	0.31	0.313976	Peeling
C9	NR	271	23.81	3 Months	0.6	64.5096	0.411	0.415759	Peeling
C9	NR	272	23.81	3 Months	0.6	64.5096	0.484	0.486572	Peeling
C9	NR	273	23.81	3 Months	0.6	64.5096	0.48	0.480521	Peeling
C9	NR	274	23.81	3 Months	0.6	64.5096	0.375	0.380851	Peeling
C9	NR	275	23.81	3 Months	0.6	64.5096	0.362	0.364685	Peeling
C9	NR	276	23.81	3 Months	0.6	64.5096	0.346	0.359959	Peeling
C9	NR	277	23.81	3 Months	0.6	64.5096	0.438	0.443119	Peeling
C9	NR	278	23.81	3 Months	0.6	64.5096	0.371	0.382227	Peeling
C9	NR	279	23.81	3 Months	0.6	64.5096	0.357	0.357694	Peeling
C9	NR	280	23.81	3 Months	0.6	64.5096	0.355	0.364038	Peeling
C9	NR	281	23.81	3 Months	0.6	64.5096	0.336	0.336745	Peeling
C9	NR	282	23.81	3 Months	0.6	64.5096	0.391	0.39417	Peeling
C9	NR	283	23.81	3 Months	0.6	64.5096	0.418	0.428587	Peeling
C9	NR	284	23.81	3 Months	0.6	64.5096	0.347	0.349846	Peeling
C9	AV	246	23.81	6 Months	0.6	64.5096	0.423	0.423	Peeling
C9	AV	247	23.81	6 Months	0.6	64.5096	0.484	0.484	Peeling
C9	AV	248	23.81	6 Months	0.6	64.5096	0.486	0.486	Peeling
C9	AV	249	23.81	6 Months	0.6	64.5096	0.429	0.429	Peeling
C9	AV	250	23.81	6 Months	0.6	64.5096	0.306	0.306	Peeling
C9	AV	251	23.81	6 Months	0.6	64.5096	0.331	0.331	Peeling
C9	AV	252	23.81	6 Months	0.6	64.5096	0.337	0.337	Peeling
C9	AV	253	23.81	6 Months	0.6	64.5096	0.402	0.402	Peeling
C9	AV	254	23.81	6 Months	0.6	64.5096	0.384	0.384	Peeling
C9	AV	255	23.81	6 Months	0.6	64.5096	0.387	0.387	Peeling
C9	AV	256	23.81	6 Months	0.6	64.5096	0.313	0.313	Peeling
C9	AV	257	23.81	6 Months	0.6	64.5096	0.414	0.414	Peeling
C9	AV	258	23.81	6 Months	0.6	64.5096	0.412	0.412	Peeling
C9	AV	259	23.81	6 Months	0.6	64.5096	0.446	0.446	Peeling
C9	AV	260	23.81	6 Months	0.6	64.5096	0.384	0.384	Peeling
C9	AV	261	23.81	6 Months	0.6	64.5096	0.372	0.372	Peeling
C9	AV	262	23.81	6 Months	0.6	64.5096	0.375	0.375	Peeling
C9	NR	263	23.81	6 Months	0.6	64.5096	0.401	0.401	Peeling
C9	NR	264	23.81	6 Months	0.6	64.5096	0.336	0.336	Peeling
C9	NR	265	23.81	6 Months	0.6	64.5096	0.336	0.336	Peeling
C9	NR	266	23.81	6 Months	0.6	64.5096	0.307	0.307	Peeling
C9	NR	267	23.81	6 Months	0.6	64.5096	0.304	0.304	Peeling
C9	NR	268	23.81	6 Months	0.6	64.5096	0.31	0.31	Peeling
C9	NR	269	23.81	6 Months	0.6	64.5096	0.31	0.31	Peeling
C9	NR	270	23.81	6 Months	0.6	64.5096	0.317	0.317	Peeling
C9	NR	271	23.81	6 Months	0.6	64.5096	0.431	0.431	Peeling
C9	NR	272	23.81	6 Months	0.6	64.5096	0.492	0.492	Peeling
C9	NR	273	23.81	6 Months	0.6	64.5096	0.496	0.496	Peeling
C9	NR	274	23.81	6 Months	0.6	64.5096	0.386	0.386	Peeling
C9	NR	275	23.81	6 Months	0.6	64.5096	0.35	0.35	Peeling
C9	NR	276	23.81	6 Months	0.6	64.5096	0.363	0.363	Peeling
C9	NR	277	23.81	6 Months	0.6	64.5096	0.476	0.476	Peeling
C9	NR	278	23.81	6 Months	0.6	64.5096	0.424	0.424	Peeling
C9	NR	279	23.81	6 Months	0.6	64.5096	0.418	0.418	Peeling
C9	NR	280	23.81	6 Months	0.6	64.5096	0.423	0.423	Peeling
C9	NR	281	23.81	6 Months	0.6	64.5096	0.354	0.354	Peeling
C9	NR	282	23.81	6 Months	0.6	64.5096	0.414	0.414	Peeling
C9	NR	283	23.81	6 Months	0.6	64.5096	0.44	0.44	Peeling
C9	NR	284	23.81	6 Months	0.6	64.5096	0.42	0.42	Peeling
C10	AV	285	23.98	Baseline	0.6	69.9644	0.458	0.752619	Combined
C10	AV	286	23.98	Baseline	0.6	69.9644	0.562	0.935249	Combined
C10	AV	287	23.98	Baseline	0.6	69.9644	0.565	0.881983	Combined
C10	AV	288	23.98	Baseline	0.6	69.9644	0.571	1.574	Combined
C10	AV	289	23.98	Baseline	0.6	69.9644	0.522	0.704529	Combined
C10	AV	290	23.98	Baseline	0.6	69.9644	0.554	0.701098	Combined
C10	AV	291	23.98	Baseline	0.6	69.9644	0.443	1.39663	Combined
C10	AV	292	23.98	Baseline	0.6	69.9644	0.508	1.077	Combined
C10	AV	293	23.98	Baseline	0.6	69.9644	0.385	1.25453	Combined
C10	AV	294	23.98	Baseline	0.6	69.9644	0.471	0.574743	Combined
C10	AV	295	23.98	Baseline	0.6	69.9644	0.442	1.06112	Combined
C10	AV	296	23.98	Baseline	0.6	69.9644	0.449	0.872162	Combined
C10	AV	297	23.98	Baseline	0.6	69.9644	0.403	0.555018	Combined
C10	NR	298	23.98	Baseline	0.6	69.9644	0.443	1.36734	Combined
C10	NR	299	23.98	Baseline	0.6	69.9644	0.442	0.959192	Combined
C10	NR	300	23.98	Baseline	0.6	69.9644	0.455	0.704613	Combined
C10	NR	301	23.98	Baseline	0.6	69.9644	0.47	0.504171	Combined
C10	NR	302	23.98	Baseline	0.6	69.9644	0.416	0.503554	Combined
C10	NR	303	23.98	Baseline	0.6	69.9644	0.423	0.847645	Combined
C10	NR	304	23.98	Baseline	0.6	69.9644	0.573	1.6034	Combined
C10	NR	305	23.98	Baseline	0.6	69.9644	0.542	0.907147	Combined
C10	NR	306	23.98	Baseline	0.6	69.9644	0.56	1.0506	Combined
C10	NR	307	23.98	Baseline	0.6	69.9644	0.383	1.05055	Combined
C10	NR	308	23.98	Baseline	0.6	69.9644	0.454	0.920328	Combined
C10	NR	309	23.98	Baseline	0.6	69.9644	0.559	0.893854	Combined
C10	NR	310	23.98	Baseline	0.6	69.9644	0.378	1.2321	Combined
C10	NR	311	23.98	Baseline	0.6	69.9644	0.563	0.644559	Combined
C10	NR	312	23.98	Baseline	0.6	69.9644	0.35	0.781718	Combined
C10	NR	313	23.98	Baseline	0.6	69.9644	0.453	0.83547	Combined
C10	AV	285	23.98	1 Month	0.9	69.9644	0.385	0.388307	Combined
C10	AV	286	23.98	1 Month	0.9	69.9644	0.428	0.433934	Combined
C10	AV	287	23.98	1 Month	0.9	69.9644	0.394	0.394	Combined
C10	AV	288	23.98	1 Month	0.9	69.9644	0.356	0.361633	Combined
C10	AV	289	23.98	1 Month	0.9	69.9644	0.379	0.467687	Combined
C10	AV	290	23.98	1 Month	0.9	69.9644	0.446	0.466723	Combined
C10	AV	291	23.98	1 Month	0.9	69.9644	0.449	0.524669	Combined
C10	AV	292	23.98	1 Month	0.9	69.9644	0.3	0.323192	Combined
C10	AV	293	23.98	1 Month	0.9	69.9644	0.324	0.393693	Combined
C10	AV	294	23.98	1 Month	0.9	69.9644	0.374	0.374678	Combined
C10	AV	295	23.98	1 Month	0.9	69.9644	0.386	0.409054	Combined
C10	AV	296	23.98	1 Month	0.9	69.9644	0.37	0.443189	Combined
C10	AV	297	23.98	1 Month	0.9	69.9644	0.319	0.320572	Combined
C10	NR	298	23.98	1 Month	0.9	69.9644	0.476	0.524905	Combined
C10	NR	299	23.98	1 Month	0.9	69.9644	0.386	0.388794	Combined
C10	NR	300	23.98	1 Month	0.9	69.9644	0.385	0.389123	Combined
C10	NR	301	23.98	1 Month	0.9	69.9644	0.374	0.37417	Combined
C10	NR	302	23.98	1 Month	0.9	69.9644	0.328	0.368382	Combined
C10	NR	303	23.98	1 Month	0.9	69.9644	0.364	0.379127	Combined
C10	NR	304	23.98	1 Month	0.9	69.9644	0.387	0.397425	Combined
C10	NR	305	23.98	1 Month	0.9	69.9644	0.4	0.402055	Combined
C10	NR	306	23.98	1 Month	0.9	69.9644	0.395	0.398973	Combined
C10	NR	307	23.98	1 Month	0.9	69.9644	0.299	0.31222	Combined
C10	NR	308	23.98	1 Month	0.9	69.9644	0.371	0.438068	Combined
C10	NR	309	23.98	1 Month	0.9	69.9644	0.436	0.445434	Combined
C10	NR	310	23.98	1 Month	0.9	69.9644	0.324	0.369834	Combined
C10	NR	311	23.98	1 Month	0.9	69.9644	0.403	0.410068	Combined
C10	NR	312	23.98	1 Month	0.9	69.9644	0.381	0.40076	Combined
C10	NR	313	23.98	1 Month	0.9	69.9644	0.378	0.415236	Combined
C10	AV	285	23.98	3 Months	1	69.9644	0.358	0.358	Combined
C10	AV	286	23.98	3 Months	1	69.9644	0.403	0.40363	Combined
C10	AV	287	23.98	3 Months	1	69.9644	0.371	0.373753	Combined
C10	AV	288	23.98	3 Months	1	69.9644	0.331	0.334027	Combined
C10	AV	289	23.98	3 Months	1	69.9644	0.353	0.36228	Combined
C10	AV	290	23.98	3 Months	1	69.9644	0.429	0.436681	Combined
C10	AV	291	23.98	3 Months	1	69.9644	0.433	0.453442	Combined
C10	AV	292	23.98	3 Months	1	69.9644	0.276	0.279598	Combined
C10	AV	293	23.98	3 Months	1	69.9644	0.311	0.345083	Combined
C10	AV	294	23.98	3 Months	1	69.9644	0.353	0.35941	Combined
C10	AV	295	23.98	3 Months	1	69.9644	0.368	0.374169	Combined
C10	AV	296	23.98	3 Months	1	69.9644	0.359	0.376273	Combined
C10	AV	297	23.98	3 Months	1	69.9644	0.307	0.308633	Combined
C10	NR	298	23.98	3 Months	1	69.9644	0.438	0.443712	Combined
C10	NR	299	23.98	3 Months	1	69.9644	0.366	0.372893	Combined
C10	NR	300	23.98	3 Months	1	69.9644	0.37	0.371376	Combined
C10	NR	301	23.98	3 Months	1	69.9644	0.352	0.353445	Combined
C10	NR	302	23.98	3 Months	1	69.9644	0.301	0.302675	Combined
C10	NR	303	23.98	3 Months	1	69.9644	0.336	0.339734	Combined
C10	NR	304	23.98	3 Months	1	69.9644	0.357	0.360526	Combined
C10	NR	305	23.98	3 Months	1	69.9644	0.374	0.379401	Combined
C10	NR	306	23.98	3 Months	1	69.9644	0.375	0.375681	Combined
C10	NR	307	23.98	3 Months	1	69.9644	0.276	0.276885	Combined
C10	NR	308	23.98	3 Months	1	69.9644	0.363	0.386113	Combined
C10	NR	309	23.98	3 Months	1	69.9644	0.408	0.416038	Combined
C10	NR	310	23.98	3 Months	1	69.9644	0.311	0.341396	Combined
C10	NR	311	23.98	3 Months	1	69.9644	0.38	0.38	Combined
C10	NR	312	23.98	3 Months	1	69.9644	0.392	0.409872	Combined
C10	NR	313	23.98	3 Months	1	69.9644	0.353	0.356583	Combined
C10	AV	285	23.98	6 Months	1.2	69.9644	0.348	0.348	Combined
C10	AV	286	23.98	6 Months	1.2	69.9644	0.389	0.389	Combined
C10	AV	287	23.98	6 Months	1.2	69.9644	0.358	0.358	Combined
C10	AV	288	23.98	6 Months	1.2	69.9644	0.319	0.319	Combined
C10	AV	289	23.98	6 Months	1.2	69.9644	0.352	0.352	Combined
C10	AV	290	23.98	6 Months	1.2	69.9644	0.416	0.416	Combined
C10	AV	291	23.98	6 Months	1.2	69.9644	0.446	0.446	Combined
C10	AV	292	23.98	6 Months	1.2	69.9644	0.273	0.273	Combined
C10	AV	293	23.98	6 Months	1.2	69.9644	0.312	0.312	Combined
C10	AV	294	23.98	6 Months	1.2	69.9644	0.346	0.346	Combined
C10	AV	295	23.98	6 Months	1.2	69.9644	0.362	0.362	Combined
C10	AV	296	23.98	6 Months	1.2	69.9644	0.346	0.346	Combined
C10	AV	297	23.98	6 Months	1.2	69.9644	0.303	0.303	Combined
C10	NR	298	23.98	6 Months	1.2	69.9644	0.43	0.43	Combined
C10	NR	299	23.98	6 Months	1.2	69.9644	0.362	0.362	Combined
C10	NR	300	23.98	6 Months	1.2	69.9644	0.356	0.356	Combined
C10	NR	301	23.98	6 Months	1.2	69.9644	0.345	0.345	Combined
C10	NR	302	23.98	6 Months	1.2	69.9644	0.296	0.296	Combined
C10	NR	303	23.98	6 Months	1.2	69.9644	0.332	0.332	Combined
C10	NR	304	23.98	6 Months	1.2	69.9644	0.353	0.353	Combined
C10	NR	305	23.98	6 Months	1.2	69.9644	0.361	0.361	Combined
C10	NR	306	23.98	6 Months	1.2	69.9644	0.362	0.362	Combined
C10	NR	307	23.98	6 Months	1.2	69.9644	0.273	0.273	Combined
C10	NR	308	23.98	6 Months	1.2	69.9644	0.355	0.355	Combined
C10	NR	309	23.98	6 Months	1.2	69.9644	0.398	0.398	Combined
C10	NR	310	23.98	6 Months	1.2	69.9644	0.308	0.308	Combined
C10	NR	311	23.98	6 Months	1.2	69.9644	0.368	0.368	Combined
C10	NR	312	23.98	6 Months	1.2	69.9644	0.405	0.405	Combined
C10	NR	313	23.98	6 Months	1.2	69.9644	0.349	0.349	Combined
C11	AV	314	23.32	Baseline	0.4	69.2493	0.545	0.953864	Combined
C11	AV	315	23.32	Baseline	0.4	69.2493	0.449	0.465432	Combined
C11	AV	316	23.32	Baseline	0.4	69.2493	0.347	0.595478	Combined
C11	AV	317	23.32	Baseline	0.4	69.2493	0.398	0.857991	Combined
C11	AV	318	23.32	Baseline	0.4	69.2493	0.466	1.27534	Combined
C11	AV	319	23.32	Baseline	0.4	69.2493	0.454	0.808078	Combined
C11	AV	320	23.32	Baseline	0.4	69.2493	0.499	0.814893	Combined
C11	AV	321	23.32	Baseline	0.4	69.2493	0.54	1.26702	Combined
C11	AV	322	23.32	Baseline	0.4	69.2493	0.354	0.612023	Combined
C11	AV	323	23.32	Baseline	0.4	69.2493	0.469	0.886964	Combined
C11	AV	324	23.32	Baseline	0.4	69.2493	0.496	0.915806	Combined
C11	AV	325	23.32	Baseline	0.4	69.2493	0.383	0.512939	Combined
C11	NR	326	23.32	Baseline	0.4	69.2493	0.343	0.582001	Combined
C11	NR	327	23.32	Baseline	0.4	69.2493	0.46	0.472607	Combined
C11	NR	328	23.32	Baseline	0.4	69.2493	0.357	0.580555	Combined
C11	NR	329	23.32	Baseline	0.4	69.2493	0.45	0.675779	Combined
C11	NR	330	23.32	Baseline	0.4	69.2493	0.455	0.463664	Combined
C11	NR	331	23.32	Baseline	0.4	69.2493	0.394	0.894141	Combined
C11	NR	332	23.32	Baseline	0.4	69.2493	0.506	0.842858	Combined
C11	NR	333	23.32	Baseline	0.4	69.2493	0.549	0.978704	Combined
C11	NR	334	23.32	Baseline	0.4	69.2493	0.472	1.23302	Combined
C11	NR	335	23.32	Baseline	0.4	69.2493	0.501	0.935379	Combined
C11	NR	336	23.32	Baseline	0.4	69.2493	0.307	0.901139	Combined
C11	NR	337	23.32	Baseline	0.4	69.2493	0.431	0.752801	Combined
C11	NR	338	23.32	Baseline	0.4	69.2493	0.564	1.02473	Combined
C11	NR	339	23.32	Baseline	0.4	69.2493	0.441	1.06867	Combined
C11	NR	340	23.32	Baseline	0.4	69.2493	0.383	0.474855	Combined
C11	NR	341	23.32	Baseline	0.4	69.2493	0.456	0.597596	Combined
C11	NR	342	23.32	Baseline	0.4	69.2493	0.485	0.688124	Combined
C11	NR	343	23.32	Baseline	0.4	69.2493	0.479	0.965434	Combined
C11	NR	344	23.32	Baseline	0.4	69.2493	0.39	0.77122	Combined
C11	AV	314	23.32	1 Month	0.5	69.2493	0.559	0.575914	Combined
C11	AV	315	23.32	1 Month	0.5	69.2493	0.399	0.41058	Combined
C11	AV	316	23.32	1 Month	0.5	69.2493	0.321	0.330261	Combined
C11	AV	317	23.32	1 Month	0.5	69.2493	0.321	0.352338	Combined
C11	AV	318	23.32	1 Month	0.5	69.2493	0.444	0.464987	Combined
C11	AV	319	23.32	1 Month	0.5	69.2493	0.427	0.465466	Combined
C11	AV	320	23.32	1 Month	0.5	69.2493	0.447	0.465991	Combined
C11	AV	321	23.32	1 Month	0.5	69.2493	0.438	0.446805	Combined
C11	AV	322	23.32	1 Month	0.5	69.2493	0.301	0.328654	Combined
C11	AV	323	23.32	1 Month	0.5	69.2493	0.427	0.440398	Combined
C11	AV	324	23.32	1 Month	0.5	69.2493	0.478	0.508834	Combined
C11	AV	325	23.32	1 Month	0.5	69.2493	0.329	0.346399	Combined
C11	NR	326	23.32	1 Month	0.5	69.2493	0.318	0.335748	Combined
C11	NR	327	23.32	1 Month	0.5	69.2493	0.396	0.403649	Combined
C11	NR	328	23.32	1 Month	0.5	69.2493	0.302	0.335113	Combined
C11	NR	329	23.32	1 Month	0.5	69.2493	0.432	0.495158	Combined
C11	NR	330	23.32	1 Month	0.5	69.2493	0.395	0.397955	Combined
C11	NR	331	23.32	1 Month	0.5	69.2493	0.327	0.363127	Combined
C11	NR	332	23.32	1 Month	0.5	69.2493	0.452	0.485962	Combined
C11	NR	333	23.32	1 Month	0.5	69.2493	0.559	0.569419	Combined
C11	NR	334	23.32	1 Month	0.5	69.2493	0.487	0.504003	Combined
C11	NR	335	23.32	1 Month	0.5	69.2493	0.534	0.545357	Combined
C11	NR	336	23.32	1 Month	0.5	69.2493	0.305	0.346723	Combined
C11	NR	337	23.32	1 Month	0.5	69.2493	0.427	0.451091	Combined
C11	NR	338	23.32	1 Month	0.5	69.2493	0.585	0.600942	Combined
C11	NR	339	23.32	1 Month	0.5	69.2493	0.464	0.562174	Combined
C11	NR	340	23.32	1 Month	0.5	69.2493	0.335	0.337776	Combined
C11	NR	341	23.32	1 Month	0.5	69.2493	0.431	0.465027	Combined
C11	NR	342	23.32	1 Month	0.5	69.2493	0.459	0.500763	Combined
C11	NR	343	23.32	1 Month	0.5	69.2493	0.477	0.517328	Combined
C11	NR	344	23.32	1 Month	0.5	69.2493	0.426	0.436883	Combined
C11	AV	314	23.32	3 Months	0.5	69.2493	0.367	0.367644	Combined
C11	AV	315	23.32	3 Months	0.5	69.2493	0.334	0.33958	Combined
C11	AV	316	23.32	3 Months	0.5	69.2493	0.302	0.308094	Combined
C11	AV	317	23.32	3 Months	0.5	69.2493	0.322	0.328351	Combined
C11	AV	318	23.32	3 Months	0.5	69.2493	0.351	0.371582	Combined
C11	AV	319	23.32	3 Months	0.5	69.2493	0.372	0.375146	Combined
C11	AV	320	23.32	3 Months	0.5	69.2493	0.344	0.345359	Combined
C11	AV	321	23.32	3 Months	0.5	69.2493	0.338	0.344721	Combined
C11	AV	322	23.32	3 Months	0.5	69.2493	0.281	0.285089	Combined
C11	AV	323	23.32	3 Months	0.5	69.2493	0.347	0.353722	Combined
C11	AV	324	23.32	3 Months	0.5	69.2493	0.427	0.440539	Combined
C11	AV	325	23.32	3 Months	0.5	69.2493	0.31	0.31	Combined
C11	NR	326	23.32	3 Months	0.5	69.2493	0.302	0.314757	Combined
C11	NR	327	23.32	3 Months	0.5	69.2493	0.335	0.341961	Combined
C11	NR	328	23.32	3 Months	0.5	69.2493	0.28	0.284154	Combined
C11	NR	329	23.32	3 Months	0.5	69.2493	0.354	0.357289	Combined
C11	NR	330	23.32	3 Months	0.5	69.2493	0.336	0.342898	Combined
C11	NR	331	23.32	3 Months	0.5	69.2493	0.309	0.311958	Combined
C11	NR	332	23.32	3 Months	0.5	69.2493	0.347	0.350357	Combined
C11	NR	333	23.32	3 Months	0.5	69.2493	0.366	0.374265	Combined
C11	NR	334	23.32	3 Months	0.5	69.2493	0.357	0.38199	Combined
C11	NR	335	23.32	3 Months	0.5	69.2493	0.423	0.441488	Combined
C11	NR	336	23.32	3 Months	0.5	69.2493	0.302	0.320975	Combined
C11	NR	337	23.32	3 Months	0.5	69.2493	0.373	0.374258	Combined
C11	NR	338	23.32	3 Months	0.5	69.2493	0.434	0.452082	Combined
C11	NR	339	23.32	3 Months	0.5	69.2493	0.355	0.386243	Combined
C11	NR	340	23.32	3 Months	0.5	69.2493	0.305	0.308801	Combined
C11	NR	341	23.32	3 Months	0.5	69.2493	0.353	0.364791	Combined
C11	NR	342	23.32	3 Months	0.5	69.2493	0.382	0.391771	Combined
C11	NR	343	23.32	3 Months	0.5	69.2493	0.422	0.422558	Combined
C11	NR	344	23.32	3 Months	0.5	69.2493	0.349	0.350334	Combined
C11	AV	314	23.32	6 Months	0.9	69.2493	0.361	0.361	Combined
C11	AV	315	23.32	6 Months	0.9	69.2493	0.33	0.33	Combined
C11	AV	316	23.32	6 Months	0.9	69.2493	0.296	0.296	Combined
C11	AV	317	23.32	6 Months	0.9	69.2493	0.32	0.32	Combined
C11	AV	318	23.32	6 Months	0.9	69.2493	0.352	0.352	Combined
C11	AV	319	23.32	6 Months	0.9	69.2493	0.355	0.355	Combined
C11	AV	320	23.32	6 Months	0.9	69.2493	0.338	0.338	Combined
C11	AV	321	23.32	6 Months	0.9	69.2493	0.329	0.329	Combined
C11	AV	322	23.32	6 Months	0.9	69.2493	0.265	0.265	Combined
C11	AV	323	23.32	6 Months	0.9	69.2493	0.343	0.343	Combined
C11	AV	324	23.32	6 Months	0.9	69.2493	0.404	0.404	Combined
C11	AV	325	23.32	6 Months	0.9	69.2493	0.305	0.305	Combined
C11	NR	326	23.32	6 Months	0.9	69.2493	0.296	0.296	Combined
C11	NR	327	23.32	6 Months	0.9	69.2493	0.333	0.333	Combined
C11	NR	328	23.32	6 Months	0.9	69.2493	0.267	0.267	Combined
C11	NR	329	23.32	6 Months	0.9	69.2493	0.349	0.349	Combined
C11	NR	330	23.32	6 Months	0.9	69.2493	0.335	0.335	Combined
C11	NR	331	23.32	6 Months	0.9	69.2493	0.313	0.313	Combined
C11	NR	332	23.32	6 Months	0.9	69.2493	0.337	0.337	Combined
C11	NR	333	23.32	6 Months	0.9	69.2493	0.361	0.361	Combined
C11	NR	334	23.32	6 Months	0.9	69.2493	0.357	0.357	Combined
C11	NR	335	23.32	6 Months	0.9	69.2493	0.412	0.412	Combined
C11	NR	336	23.32	6 Months	0.9	69.2493	0.299	0.299	Combined
C11	NR	337	23.32	6 Months	0.9	69.2493	0.355	0.355	Combined
C11	NR	338	23.32	6 Months	0.9	69.2493	0.422	0.422	Combined
C11	NR	339	23.32	6 Months	0.9	69.2493	0.345	0.345	Combined
C11	NR	340	23.32	6 Months	0.9	69.2493	0.302	0.302	Combined
C11	NR	341	23.32	6 Months	0.9	69.2493	0.345	0.345	Combined
C11	NR	342	23.32	6 Months	0.9	69.2493	0.369	0.369	Combined
C11	NR	343	23.32	6 Months	0.9	69.2493	0.409	0.409	Combined
C11	NR	344	23.32	6 Months	0.9	69.2493	0.352	0.352	Combined
C12	AV	345	25.08	Baseline	0.4	77.2712	0.333	0.420535	Peeling
C12	AV	346	25.08	Baseline	0.4	77.2712	0.311	0.365507	Peeling
C12	AV	347	25.08	Baseline	0.4	77.2712	0.248	0.32461	Peeling
C12	AV	348	25.08	Baseline	0.4	77.2712	0.27	0.332021	Peeling
C12	AV	349	25.08	Baseline	0.4	77.2712	0.26	0.387432	Peeling
C12	AV	350	25.08	Baseline	0.4	77.2712	0.304	0.328434	Peeling
C12	AV	351	25.08	Baseline	0.4	77.2712	0.262	0.322784	Peeling
C12	AV	352	25.08	Baseline	0.4	77.2712	0.334	0.389088	Peeling
C12	AV	353	25.08	Baseline	0.4	77.2712	0.295	0.364011	Peeling
C12	AV	354	25.08	Baseline	0.4	77.2712	0.312	0.344792	Peeling
C12	AV	355	25.08	Baseline	0.4	77.2712	0.249	0.274215	Peeling
C12	AV	356	25.08	Baseline	0.4	77.2712	0.41	0.452643	Peeling
C12	AV	357	25.08	Baseline	0.4	77.2712	0.28	0.564197	Peeling
C12	AV	358	25.08	Baseline	0.4	77.2712	0.248	0.329246	Peeling
C12	AV	359	25.08	Baseline	0.4	77.2712	0.303	0.548723	Peeling
C12	AV	360	25.08	Baseline	0.4	77.2712	0.301	0.404894	Peeling
C12	NR	361	25.08	Baseline	0.4	77.2712	0.239	0.288329	Peeling
C12	NR	362	25.08	Baseline	0.4	77.2712	0.25	0.297605	Peeling
C12	NR	363	25.08	Baseline	0.4	77.2712	0.268	0.343724	Peeling
C12	NR	364	25.08	Baseline	0.4	77.2712	0.335	0.4103	Peeling
C12	NR	365	25.08	Baseline	0.4	77.2712	0.405	0.486633	Peeling
C12	NR	366	25.08	Baseline	0.4	77.2712	0.3	0.353917	Peeling
C12	NR	367	25.08	Baseline	0.4	77.2712	0.296	0.308319	Peeling
C12	NR	368	25.08	Baseline	0.4	77.2712	0.283	0.336443	Peeling
C12	NR	369	25.08	Baseline	0.4	77.2712	0.306	0.322594	Peeling
C12	NR	370	25.08	Baseline	0.4	77.2712	0.353	0.391965	Peeling
C12	NR	371	25.08	Baseline	0.4	77.2712	0.325	0.366684	Peeling
C12	NR	372	25.08	Baseline	0.4	77.2712	0.31	0.377169	Peeling
C12	NR	373	25.08	Baseline	0.4	77.2712	0.273	0.321262	Peeling
C12	NR	374	25.08	Baseline	0.4	77.2712	0.248	0.368853	Peeling
C12	NR	375	25.08	Baseline	0.4	77.2712	0.261	0.309788	Peeling
C12	NR	376	25.08	Baseline	0.4	77.2712	0.267	0.293097	Peeling
C12	NR	377	25.08	Baseline	0.4	77.2712	0.251	0.331043	Peeling
C12	NR	378	25.08	Baseline	0.4	77.2712	0.293	0.378652	Peeling
C12	NR	379	25.08	Baseline	0.4	77.2712	0.309	0.312736	Peeling
C12	AV	345	25.08	1 Month	0.1	77.2712	0.311	0.325493	Peeling
C12	AV	346	25.08	1 Month	0.1	77.2712	0.293	0.320237	Peeling
C12	AV	347	25.08	1 Month	0.1	77.2712	0.225	0.230041	Peeling
C12	AV	348	25.08	1 Month	0.1	77.2712	0.208	0.210766	Peeling
C12	AV	349	25.08	1 Month	0.1	77.2712	0.248	0.286598	Peeling
C12	AV	350	25.08	1 Month	0.1	77.2712	0.27	0.283607	Peeling
C12	AV	351	25.08	1 Month	0.1	77.2712	0.244	0.253437	Peeling
C12	AV	352	25.08	1 Month	0.1	77.2712	0.271	0.271997	Peeling
C12	AV	353	25.08	1 Month	0.1	77.2712	0.98	0.982482	Peeling
C12	AV	354	25.08	1 Month	0.1	77.2712	0.296	0.296887	Peeling
C12	AV	355	25.08	1 Month	0.1	77.2712	0.23	0.240103	Peeling
C12	AV	356	25.08	1 Month	0.1	77.2712	0.328	0.331277	Peeling
C12	AV	357	25.08	1 Month	0.1	77.2712	0.273	0.329413	Peeling
C12	AV	358	25.08	1 Month	0.1	77.2712	0.245	0.258647	Peeling
C12	AV	359	25.08	1 Month	0.1	77.2712	0.286	0.379704	Peeling
C12	AV	360	25.08	1 Month	0.1	77.2712	0.284	0.307572	Peeling
C12	NR	361	25.08	1 Month	0.1	77.2712	0.223	0.224294	Peeling
C12	NR	362	25.08	1 Month	0.1	77.2712	0.218	0.220632	Peeling
C12	NR	363	25.08	1 Month	0.1	77.2712	0.249	0.263682	Peeling
C12	NR	364	25.08	1 Month	0.1	77.2712	0.274	0.274	Peeling
C12	NR	365	25.08	1 Month	0.1	77.2712	0.301	0.302927	Peeling
C12	NR	366	25.08	1 Month	0.1	77.2712	0.249	0.251312	Peeling
C12	NR	367	25.08	1 Month	0.1	77.2712	0.265	0.327445	Peeling
C12	NR	368	25.08	1 Month	0.1	77.2712	0.269	0.286453	Peeling
C12	NR	369	25.08	1 Month	0.1	77.2712	0.302	0.31782	Peeling
C12	NR	370	25.08	1 Month	0.1	77.2712	0.314	0.331918	Peeling
C12	NR	371	25.08	1 Month	0.1	77.2712	0.294	0.303656	Peeling
C12	NR	372	25.08	1 Month	0.1	77.2712	0.322	0.356893	Peeling
C12	NR	373	25.08	1 Month	0.1	77.2712	0.249	0.300172	Peeling
C12	NR	374	25.08	1 Month	0.1	77.2712	0.238	0.292074	Peeling
C12	NR	375	25.08	1 Month	0.1	77.2712	0.256	0.261424	Peeling
C12	NR	376	25.08	1 Month	0.1	77.2712	0.245	0.249541	Peeling
C12	NR	377	25.08	1 Month	0.1	77.2712	0.225	0.259134	Peeling
C12	NR	378	25.08	1 Month	0.1	77.2712	0.26	0.287628	Peeling
C12	NR	379	25.08	1 Month	0.1	77.2712	0.296	0.297934	Peeling
C12	AV	345	25.08	3 Months	0.6	77.2712	0.3	0.3	Peeling
C12	AV	346	25.08	3 Months	0.6	77.2712	0.273	0.282421	Peeling
C12	AV	347	25.08	3 Months	0.6	77.2712	0.228	0.239154	Peeling
C12	AV	348	25.08	3 Months	0.6	77.2712	0.246	0.250656	Peeling
C12	AV	349	25.08	3 Months	0.6	77.2712	0.242	0.243179	Peeling
C12	AV	350	25.08	3 Months	0.6	77.2712	0.269	0.277471	Peeling
C12	AV	351	25.08	3 Months	0.6	77.2712	0.258	0.260051	Peeling
C12	AV	352	25.08	3 Months	0.6	77.2712	0.283	0.283954	Peeling
C12	AV	353	25.08	3 Months	0.6	77.2712	0.262	0.281815	Peeling
C12	AV	354	25.08	3 Months	0.6	77.2712	0.31	0.31754	Peeling
C12	AV	355	25.08	3 Months	0.6	77.2712	0.245	0.245	Peeling
C12	AV	356	25.08	3 Months	0.6	77.2712	0.323	0.327155	Peeling
C12	AV	357	25.08	3 Months	0.6	77.2712	0.28	0.295043	Peeling
C12	AV	358	25.08	3 Months	0.6	77.2712	0.25	0.263384	Peeling
C12	AV	359	25.08	3 Months	0.6	77.2712	0.249	0.278553	Peeling
C12	AV	360	25.08	3 Months	0.6	77.2712	0.29	0.322413	Peeling
C12	NR	361	25.08	3 Months	0.6	77.2712	0.233	0.242691	Peeling
C12	NR	362	25.08	3 Months	0.6	77.2712	0.22	0.22	Peeling
C12	NR	363	25.08	3 Months	0.6	77.2712	0.246	0.250661	Peeling
C12	NR	364	25.08	3 Months	0.6	77.2712	0.261	0.265391	Peeling
C12	NR	365	25.08	3 Months	0.6	77.2712	0.265	0.266095	Peeling
C12	NR	366	25.08	3 Months	0.6	77.2712	0.24	0.259584	Peeling
C12	NR	367	25.08	3 Months	0.6	77.2712	0.273	0.363771	Peeling
C12	NR	368	25.08	3 Months	0.6	77.2712	0.288	0.312679	Peeling
C12	NR	369	25.08	3 Months	0.6	77.2712	0.271	0.305203	Peeling
C12	NR	370	25.08	3 Months	0.6	77.2712	0.273	0.277201	Peeling
C12	NR	371	25.08	3 Months	0.6	77.2712	0.279	0.296053	Peeling
C12	NR	372	25.08	3 Months	0.6	77.2712	0.266	0.286982	Peeling
C12	NR	373	25.08	3 Months	0.6	77.2712	0.247	0.247	Peeling
C12	NR	374	25.08	3 Months	0.6	77.2712	0.24	0.245896	Peeling
C12	NR	375	25.08	3 Months	0.6	77.2712	0.275	0.27706	Peeling
C12	NR	376	25.08	3 Months	0.6	77.2712	0.256	0.257135	Peeling
C12	NR	377	25.08	3 Months	0.6	77.2712	0.237	0.239413	Peeling
C12	NR	378	25.08	3 Months	0.6	77.2712	0.262	0.3003	Peeling
C12	NR	379	25.08	3 Months	0.6	77.2712	0.291	0.31586	Peeling
C12	AV	345	25.08	6 Months	0.6	77.2712	0.297	0.297	Peeling
C12	AV	346	25.08	6 Months	0.6	77.2712	0.287	0.287	Peeling
C12	AV	347	25.08	6 Months	0.6	77.2712	0.237	0.237	Peeling
C12	AV	348	25.08	6 Months	0.6	77.2712	0.249	0.249	Peeling
C12	AV	349	25.08	6 Months	0.6	77.2712	0.247	0.247	Peeling
C12	AV	350	25.08	6 Months	0.6	77.2712	0.303	0.303	Peeling
C12	AV	351	25.08	6 Months	0.6	77.2712	0.256	0.256	Peeling
C12	AV	352	25.08	6 Months	0.6	77.2712	0.267	0.267	Peeling
C12	AV	353	25.08	6 Months	0.6	77.2712	0.254	0.254	Peeling
C12	AV	354	25.08	6 Months	0.6	77.2712	0.323	0.323	Peeling
C12	AV	355	25.08	6 Months	0.6	77.2712	0.251	0.251	Peeling
C12	AV	356	25.08	6 Months	0.6	77.2712	0.32	0.32	Peeling
C12	AV	357	25.08	6 Months	0.6	77.2712	0.281	0.281	Peeling
C12	AV	358	25.08	6 Months	0.6	77.2712	0.247	0.247	Peeling
C12	AV	359	25.08	6 Months	0.6	77.2712	0.249	0.249	Peeling
C12	AV	360	25.08	6 Months	0.6	77.2712	0.287	0.287	Peeling
C12	NR	361	25.08	6 Months	0.6	77.2712	0.235	0.235	Peeling
C12	NR	362	25.08	6 Months	0.6	77.2712	0.221	0.221	Peeling
C12	NR	363	25.08	6 Months	0.6	77.2712	0.254	0.254	Peeling
C12	NR	364	25.08	6 Months	0.6	77.2712	0.273	0.273	Peeling
C12	NR	365	25.08	6 Months	0.6	77.2712	0.259	0.259	Peeling
C12	NR	366	25.08	6 Months	0.6	77.2712	0.251	0.251	Peeling
C12	NR	367	25.08	6 Months	0.6	77.2712	0.291	0.291	Peeling
C12	NR	368	25.08	6 Months	0.6	77.2712	0.294	0.294	Peeling
C12	NR	369	25.08	6 Months	0.6	77.2712	0.305	0.305	Peeling
C12	NR	370	25.08	6 Months	0.6	77.2712	0.269	0.269	Peeling
C12	NR	371	25.08	6 Months	0.6	77.2712	0.286	0.286	Peeling
C12	NR	372	25.08	6 Months	0.6	77.2712	0.31	0.31	Peeling
C12	NR	373	25.08	6 Months	0.6	77.2712	0.25	0.25	Peeling
C12	NR	374	25.08	6 Months	0.6	77.2712	0.247	0.247	Peeling
C12	NR	375	25.08	6 Months	0.6	77.2712	0.266	0.266	Peeling
C12	NR	376	25.08	6 Months	0.6	77.2712	0.261	0.261	Peeling
C12	NR	377	25.08	6 Months	0.6	77.2712	0.348	0.348	Peeling
C12	NR	378	25.08	6 Months	0.6	77.2712	0.254	0.254	Peeling
C12	NR	379	25.08	6 Months	0.6	77.2712	0.283	0.283	Peeling
C13	AV	380	23.3	Baseline	0.5	67.7068	0.321	0.419913	Peeling
C13	AV	381	23.3	Baseline	0.5	67.7068	0.37	0.514693	Peeling
C13	AV	382	23.3	Baseline	0.5	67.7068	0.391	0.469973	Peeling
C13	AV	383	23.3	Baseline	0.5	67.7068	0.396	0.527573	Peeling
C13	AV	384	23.3	Baseline	0.5	67.7068	0.367	0.462453	Peeling
C13	AV	385	23.3	Baseline	0.5	67.7068	0.33	0.433248	Peeling
C13	AV	386	23.3	Baseline	0.5	67.7068	0.262	0.456142	Peeling
C13	AV	387	23.3	Baseline	0.5	67.7068	0.277	0.378969	Peeling
C13	AV	388	23.3	Baseline	0.5	67.7068	0.345	0.400943	Peeling
C13	AV	389	23.3	Baseline	0.5	67.7068	0.313	0.405637	Peeling
C13	AV	390	23.3	Baseline	0.5	67.7068	0.26	0.364684	Peeling
C13	AV	391	23.3	Baseline	0.5	67.7068	0.311	0.37831	Peeling
C13	AV	392	23.3	Baseline	0.5	67.7068	0.315	0.428853	Peeling
C13	AV	393	23.3	Baseline	0.5	67.7068	0.343	0.524373	Peeling
C13	AV	394	23.3	Baseline	0.5	67.7068	0.287	0.466846	Peeling
C13	NR	395	23.3	Baseline	0.5	67.7068	0.357	0.47222	Peeling
C13	NR	396	23.3	Baseline	0.5	67.7068	0.371	0.529277	Peeling
C13	NR	397	23.3	Baseline	0.5	67.7068	0.338	0.377991	Peeling
C13	NR	398	23.3	Baseline	0.5	67.7068	0.316	0.410351	Peeling
C13	NR	399	23.3	Baseline	0.5	67.7068	0.327	0.437376	Peeling
C13	NR	400	23.3	Baseline	0.5	67.7068	0.32	0.39568	Peeling
C13	NR	401	23.3	Baseline	0.5	67.7068	0.37	0.427611	Peeling
C13	NR	402	23.3	Baseline	0.5	67.7068	0.415	0.483054	Peeling
C13	NR	403	23.3	Baseline	0.5	67.7068	0.267	0.358855	Peeling
C13	NR	404	23.3	Baseline	0.5	67.7068	0.264	0.309519	Peeling
C13	NR	405	23.3	Baseline	0.5	67.7068	0.296	0.348097	Peeling
C13	NR	406	23.3	Baseline	0.5	67.7068	0.303	0.376724	Peeling
C13	NR	407	23.3	Baseline	0.5	67.7068	0.387	0.467135	Peeling
C13	NR	408	23.3	Baseline	0.5	67.7068	0.386	0.461275	Peeling
C13	NR	409	23.3	Baseline	0.5	67.7068	0.394	0.517623	Peeling
C13	NR	410	23.3	Baseline	0.5	67.7068	0.418	0.470723	Peeling
C13	NR	411	23.3	Baseline	0.5	67.7068	0.369	0.463586	Peeling
C13	NR	412	23.3	Baseline	0.5	67.7068	0.318	0.451873	Peeling
C13	NR	413	23.3	Baseline	0.5	67.7068	0.35	0.560419	Peeling
C13	NR	414	23.3	Baseline	0.5	67.7068	0.265	0.393459	Peeling
C13	NR	415	23.3	Baseline	0.5	67.7068	0.287	0.462928	Peeling
C13	NR	416	23.3	Baseline	0.5	67.7068	0.277	0.355099	Peeling
C13	NR	417	23.3	Baseline	0.5	67.7068	0.332	0.332681	Peeling
C13	AV	380	23.3	1 Month	0.7	67.7068	0.311	0.314729	Peeling
C13	AV	381	23.3	1 Month	0.7	67.7068	0.319	0.326226	Peeling
C13	AV	382	23.3	1 Month	0.7	67.7068	0.325	0.350672	Peeling
C13	AV	383	23.3	1 Month	0.7	67.7068	0.345	0.515212	Peeling
C13	AV	384	23.3	1 Month	0.7	67.7068	0.338	0.510035	Peeling
C13	AV	385	23.3	1 Month	0.7	67.7068	0.309	0.496968	Peeling
C13	AV	386	23.3	1 Month	0.7	67.7068	0.273	0.510868	Peeling
C13	AV	387	23.3	1 Month	0.7	67.7068	0.276	0.280154	Peeling
C13	AV	388	23.3	1 Month	0.7	67.7068	0.319	0.326276	Peeling
C13	AV	389	23.3	1 Month	0.7	67.7068	0.301	0.339895	Peeling
C13	AV	390	23.3	1 Month	0.7	67.7068	0.257	0.496636	Peeling
C13	AV	391	23.3	1 Month	0.7	67.7068	0.327	0.329792	Peeling
C13	AV	392	23.3	1 Month	0.7	67.7068	0.32	0.327185	Peeling
C13	AV	393	23.3	1 Month	0.7	67.7068	0.303	0.344738	Peeling
C13	AV	394	23.3	1 Month	0.7	67.7068	0.303	0.315494	Peeling
C13	NR	395	23.3	1 Month	0.7	67.7068	0.319	0.320463	Peeling
C13	NR	396	23.3	1 Month	0.7	67.7068	0.325	0.331385	Peeling
C13	NR	397	23.3	1 Month	0.7	67.7068	0.321	0.321731	Peeling
C13	NR	398	23.3	1 Month	0.7	67.7068	0.323	0.33012	Peeling
C13	NR	399	23.3	1 Month	0.7	67.7068	0.32	0.340421	Peeling
C13	NR	400	23.3	1 Month	0.7	67.7068	0.311	0.318401	Peeling
C13	NR	401	23.3	1 Month	0.7	67.7068	0.321	0.324631	Peeling
C13	NR	402	23.3	1 Month	0.7	67.7068	0.332	0.334822	Peeling
C13	NR	403	23.3	1 Month	0.7	67.7068	0.269	0.301431	Peeling
C13	NR	404	23.3	1 Month	0.7	67.7068	0.269	0.270679	Peeling
C13	NR	405	23.3	1 Month	0.7	67.7068	0.301	0.417382	Peeling
C13	NR	406	23.3	1 Month	0.7	67.7068	0.302	0.390332	Peeling
C13	NR	407	23.3	1 Month	0.7	67.7068	0.326	0.369163	Peeling
C13	NR	408	23.3	1 Month	0.7	67.7068	0.358	0.398224	Peeling
C13	NR	409	23.3	1 Month	0.7	67.7068	0.352	0.515868	Peeling
C13	NR	410	23.3	1 Month	0.7	67.7068	0.345	0.410734	Peeling
C13	NR	411	23.3	1 Month	0.7	67.7068	0.338	0.505993	Peeling
C13	NR	412	23.3	1 Month	0.7	67.7068	0.312	0.50485	Peeling
C13	NR	413	23.3	1 Month	0.7	67.7068	0.304	0.356472	Peeling
C13	NR	414	23.3	1 Month	0.7	67.7068	0.27	0.544331	Peeling
C13	NR	415	23.3	1 Month	0.7	67.7068	0.303	0.306751	Peeling
C13	NR	416	23.3	1 Month	0.7	67.7068	0.263	0.48285	Peeling
C13	NR	417	23.3	1 Month	0.7	67.7068	0.324	0.552702	Peeling
C13	AV	380	23.3	3 Months	0.7	67.7068	0.308	0.308	Peeling
C13	AV	381	23.3	3 Months	0.7	67.7068	0.312	0.321588	Peeling
C13	AV	382	23.3	3 Months	0.7	67.7068	0.318	0.318736	Peeling
C13	AV	383	23.3	3 Months	0.7	67.7068	0.334	0.334	Peeling
C13	AV	384	23.3	3 Months	0.7	67.7068	0.327	0.327	Peeling
C13	AV	385	23.3	3 Months	0.7	67.7068	0.298	0.301884	Peeling
C13	AV	386	23.3	3 Months	0.7	67.7068	0.269	0.272371	Peeling
C13	AV	387	23.3	3 Months	0.7	67.7068	0.279	0.282299	Peeling
C13	AV	388	23.3	3 Months	0.7	67.7068	0.309	0.309756	Peeling
C13	AV	389	23.3	3 Months	0.7	67.7068	0.289	0.289	Peeling
C13	AV	390	23.3	3 Months	0.7	67.7068	0.248	0.24891	Peeling
C13	AV	391	23.3	3 Months	0.7	67.7068	0.311	0.313943	Peeling
C13	AV	392	23.3	3 Months	0.7	67.7068	0.314	0.316944	Peeling
C13	AV	393	23.3	3 Months	0.7	67.7068	0.302	0.320868	Peeling
C13	AV	394	23.3	3 Months	0.7	67.7068	0.304	0.304	Peeling
C13	NR	395	23.3	3 Months	0.7	67.7068	0.307	0.310769	Peeling
C13	NR	396	23.3	3 Months	0.7	67.7068	0.319	0.319729	Peeling
C13	NR	397	23.3	3 Months	0.7	67.7068	0.312	0.312752	Peeling
C13	NR	398	23.3	3 Months	0.7	67.7068	0.317	0.317	Peeling
C13	NR	399	23.3	3 Months	0.7	67.7068	0.316	0.316736	Peeling
C13	NR	400	23.3	3 Months	0.7	67.7068	0.305	0.308039	Peeling
C13	NR	401	23.3	3 Months	0.7	67.7068	0.316	0.322608	Peeling
C13	NR	402	23.3	3 Months	0.7	67.7068	0.33	0.330712	Peeling
C13	NR	403	23.3	3 Months	0.7	67.7068	0.275	0.275841	Peeling
C13	NR	404	23.3	3 Months	0.7	67.7068	0.275	0.282239	Peeling
C13	NR	405	23.3	3 Months	0.7	67.7068	0.29	0.294006	Peeling
C13	NR	406	23.3	3 Months	0.7	67.7068	0.288	0.310741	Peeling
C13	NR	407	23.3	3 Months	0.7	67.7068	0.316	0.325497	Peeling
C13	NR	408	23.3	3 Months	0.7	67.7068	0.333	0.334405	Peeling
C13	NR	409	23.3	3 Months	0.7	67.7068	0.327	0.327713	Peeling
C13	NR	410	23.3	3 Months	0.7	67.7068	0.337	0.339766	Peeling
C13	NR	411	23.3	3 Months	0.7	67.7068	0.323	0.325871	Peeling
C13	NR	412	23.3	3 Months	0.7	67.7068	0.304	0.307808	Peeling
C13	NR	413	23.3	3 Months	0.7	67.7068	0.305	0.320009	Peeling
C13	NR	414	23.3	3 Months	0.7	67.7068	0.269	0.269847	Peeling
C13	NR	415	23.3	3 Months	0.7	67.7068	0.31	0.313739	Peeling
C13	NR	416	23.3	3 Months	0.7	67.7068	0.262	0.270811	Peeling
C13	NR	417	23.3	3 Months	0.7	67.7068	0.331	0.331683	Peeling
C13	AV	380	23.3	6 Months	0.7	67.7068	0.303	0.303	Peeling
C13	AV	381	23.3	6 Months	0.7	67.7068	0.308	0.308	Peeling
C13	AV	382	23.3	6 Months	0.7	67.7068	0.313	0.313	Peeling
C13	AV	383	23.3	6 Months	0.7	67.7068	0.322	0.322	Peeling
C13	AV	384	23.3	6 Months	0.7	67.7068	0.323	0.323	Peeling
C13	AV	385	23.3	6 Months	0.7	67.7068	0.303	0.303	Peeling
C13	AV	386	23.3	6 Months	0.7	67.7068	0.268	0.268	Peeling
C13	AV	387	23.3	6 Months	0.7	67.7068	0.275	0.275	Peeling
C13	AV	388	23.3	6 Months	0.7	67.7068	0.303	0.303	Peeling
C13	AV	389	23.3	6 Months	0.7	67.7068	0.291	0.291	Peeling
C13	AV	390	23.3	6 Months	0.7	67.7068	0.241	0.241	Peeling
C13	AV	391	23.3	6 Months	0.7	67.7068	0.308	0.308	Peeling
C13	AV	392	23.3	6 Months	0.7	67.7068	0.315	0.315	Peeling
C13	AV	393	23.3	6 Months	0.7	67.7068	0.297	0.297	Peeling
C13	AV	394	23.3	6 Months	0.7	67.7068	0.302	0.302	Peeling
C13	NR	395	23.3	6 Months	0.7	67.7068	0.3	0.3	Peeling
C13	NR	396	23.3	6 Months	0.7	67.7068	0.309	0.309	Peeling
C13	NR	397	23.3	6 Months	0.7	67.7068	0.305	0.305	Peeling
C13	NR	398	23.3	6 Months	0.7	67.7068	0.316	0.316	Peeling
C13	NR	399	23.3	6 Months	0.7	67.7068	0.32	0.32	Peeling
C13	NR	400	23.3	6 Months	0.7	67.7068	0.296	0.296	Peeling
C13	NR	401	23.3	6 Months	0.7	67.7068	0.307	0.307	Peeling
C13	NR	402	23.3	6 Months	0.7	67.7068	0.324	0.324	Peeling
C13	NR	403	23.3	6 Months	0.7	67.7068	0.27	0.27	Peeling
C13	NR	404	23.3	6 Months	0.7	67.7068	0.266	0.266	Peeling
C13	NR	405	23.3	6 Months	0.7	67.7068	0.287	0.287	Peeling
C13	NR	406	23.3	6 Months	0.7	67.7068	0.288	0.288	Peeling
C13	NR	407	23.3	6 Months	0.7	67.7068	0.318	0.318	Peeling
C13	NR	408	23.3	6 Months	0.7	67.7068	0.332	0.332	Peeling
C13	NR	409	23.3	6 Months	0.7	67.7068	0.328	0.328	Peeling
C13	NR	410	23.3	6 Months	0.7	67.7068	0.326	0.326	Peeling
C13	NR	411	23.3	6 Months	0.7	67.7068	0.316	0.316	Peeling
C13	NR	412	23.3	6 Months	0.7	67.7068	0.295	0.295	Peeling
C13	NR	413	23.3	6 Months	0.7	67.7068	0.298	0.298	Peeling
C13	NR	414	23.3	6 Months	0.7	67.7068	0.268	0.268	Peeling
C13	NR	415	23.3	6 Months	0.7	67.7068	0.304	0.304	Peeling
C13	NR	416	23.3	6 Months	0.7	67.7068	0.255	0.255	Peeling
C13	NR	417	23.3	6 Months	0.7	67.7068	0.326	0.326	Peeling
C14	AV	418	23.32	Baseline	0.3	82.3233	0.273	0.287267	Peeling
C14	AV	419	23.32	Baseline	0.3	82.3233	0.29	0.29403	Peeling
C14	AV	420	23.32	Baseline	0.3	82.3233	0.281	0.281837	Peeling
C14	AV	421	23.32	Baseline	0.3	82.3233	0.249	0.395814	Peeling
C14	AV	422	23.32	Baseline	0.3	82.3233	0.239	0.338123	Peeling
C14	AV	423	23.32	Baseline	0.3	82.3233	0.221	0.280866	Peeling
C14	AV	424	23.32	Baseline	0.3	82.3233	0.301	0.32291	Peeling
C14	AV	425	23.32	Baseline	0.3	82.3233	0.249	0.376325	Peeling
C14	AV	426	23.32	Baseline	0.3	82.3233	0.309	0.316471	Peeling
C14	AV	427	23.32	Baseline	0.3	82.3233	0.265	0.271936	Peeling
C14	AV	428	23.32	Baseline	0.3	82.3233	0.274	0.34878	Peeling
C14	AV	429	23.32	Baseline	0.3	82.3233	0.243	0.442293	Peeling
C14	NR	430	23.32	Baseline	0.3	82.3233	0.303	0.318071	Peeling
C14	NR	431	23.32	Baseline	0.3	82.3233	0.242	0.339753	Peeling
C14	NR	432	23.32	Baseline	0.3	82.3233	0.25	0.392826	Peeling
C14	NR	433	23.32	Baseline	0.3	82.3233	0.249	0.346002	Peeling
C14	NR	434	23.32	Baseline	0.3	82.3233	0.239	0.297082	Peeling
C14	NR	435	23.32	Baseline	0.3	82.3233	0.275	0.28573	Peeling
C14	NR	436	23.32	Baseline	0.3	82.3233	0.29	0.291608	Peeling
C14	NR	437	23.32	Baseline	0.3	82.3233	0.285	0.291488	Peeling
C14	NR	438	23.32	Baseline	0.3	82.3233	0.307	0.314518	Peeling
C14	NR	439	23.32	Baseline	0.3	82.3233	0.265	0.269363	Peeling
C14	NR	440	23.32	Baseline	0.3	82.3233	0.215	0.26518	Peeling
C14	NR	441	23.32	Baseline	0.3	82.3233	0.215	0.231814	Peeling
C14	NR	442	23.32	Baseline	0.3	82.3233	0.226	0.257249	Peeling
C14	NR	443	23.32	Baseline	0.3	82.3233	0.27	0.277587	Peeling
C14	AV	418	23.32	1 Month	0.2	82.3233	0.284	0.29774	Peeling
C14	AV	419	23.32	1 Month	0.2	82.3233	0.273	0.280522	Peeling
C14	AV	420	23.32	1 Month	0.2	82.3233	0.287	0.290216	Peeling
C14	AV	421	23.32	1 Month	0.2	82.3233	0.249	0.281182	Peeling
C14	AV	422	23.32	1 Month	0.2	82.3233	0.243	0.246731	Peeling
C14	AV	423	23.32	1 Month	0.2	82.3233	0.222	0.223052	Peeling
C14	AV	424	23.32	1 Month	0.2	82.3233	0.279	0.320405	Peeling
C14	AV	425	23.32	1 Month	0.2	82.3233	0.241	0.277864	Peeling
C14	AV	426	23.32	1 Month	0.2	82.3233	0.287	0.317899	Peeling
C14	AV	427	23.32	1 Month	0.2	82.3233	0.267	0.270475	Peeling
C14	AV	428	23.32	1 Month	0.2	82.3233	0.269	0.311193	Peeling
C14	AV	429	23.32	1 Month	0.2	82.3233	0.255	0.296802	Peeling
C14	NR	430	23.32	1 Month	0.2	82.3233	0.277	0.33386	Peeling
C14	NR	431	23.32	1 Month	0.2	82.3233	0.254	0.261168	Peeling
C14	NR	432	23.32	1 Month	0.2	82.3233	0.237	0.294158	Peeling
C14	NR	433	23.32	1 Month	0.2	82.3233	0.249	0.278799	Peeling
C14	NR	434	23.32	1 Month	0.2	82.3233	0.245	0.24964	Peeling
C14	NR	435	23.32	1 Month	0.2	82.3233	0.284	0.298374	Peeling
C14	NR	436	23.32	1 Month	0.2	82.3233	0.266	0.280437	Peeling
C14	NR	437	23.32	1 Month	0.2	82.3233	0.286	0.289272	Peeling
C14	NR	438	23.32	1 Month	0.2	82.3233	0.282	0.290167	Peeling
C14	NR	439	23.32	1 Month	0.2	82.3233	0.266	0.280445	Peeling
C14	NR	440	23.32	1 Month	0.2	82.3233	0.223	0.23223	Peeling
C14	NR	441	23.32	1 Month	0.2	82.3233	0.223	0.247852	Peeling
C14	NR	442	23.32	1 Month	0.2	82.3233	0.238	0.253245	Peeling
C14	NR	443	23.32	1 Month	0.2	82.3233	0.274	0.278261	Peeling
C14	AV	418	23.32	3 Months	0.4	82.3233	0.29	0.30573	Peeling
C14	AV	419	23.32	3 Months	0.4	82.3233	0.275	0.289902	Peeling
C14	AV	420	23.32	3 Months	0.4	82.3233	0.272	0.272	Peeling
C14	AV	421	23.32	3 Months	0.4	82.3233	0.25	0.265222	Peeling
C14	AV	422	23.32	3 Months	0.4	82.3233	0.247	0.250671	Peeling
C14	AV	423	23.32	3 Months	0.4	82.3233	0.234	0.242834	Peeling
C14	AV	424	23.32	3 Months	0.4	82.3233	0.251	0.251	Peeling
C14	AV	425	23.32	3 Months	0.4	82.3233	0.243	0.273729	Peeling
C14	AV	426	23.32	3 Months	0.4	82.3233	0.283	0.293555	Peeling
C14	AV	427	23.32	3 Months	0.4	82.3233	0.263	0.27767	Peeling
C14	AV	428	23.32	3 Months	0.4	82.3233	0.261	0.278188	Peeling
C14	AV	429	23.32	3 Months	0.4	82.3233	0.257	0.298522	Peeling
C14	NR	430	23.32	3 Months	0.4	82.3233	0.255	0.256837	Peeling
C14	NR	431	23.32	3 Months	0.4	82.3233	0.247	0.255129	Peeling
C14	NR	432	23.32	3 Months	0.4	82.3233	0.246	0.260777	Peeling
C14	NR	433	23.32	3 Months	0.4	82.3233	0.25	0.25092	Peeling
C14	NR	434	23.32	3 Months	0.4	82.3233	0.248	0.248942	Peeling
C14	NR	435	23.32	3 Months	0.4	82.3233	0.29	0.300291	Peeling
C14	NR	436	23.32	3 Months	0.4	82.3233	0.274	0.275702	Peeling
C14	NR	437	23.32	3 Months	0.4	82.3233	0.279	0.280671	Peeling
C14	NR	438	23.32	3 Months	0.4	82.3233	0.283	0.290391	Peeling
C14	NR	439	23.32	3 Months	0.4	82.3233	0.264	0.264	Peeling
C14	NR	440	23.32	3 Months	0.4	82.3233	0.229	0.229992	Peeling
C14	NR	441	23.32	3 Months	0.4	82.3233	0.236	0.236	Peeling
C14	NR	442	23.32	3 Months	0.4	82.3233	0.227	0.231817	Peeling
C14	NR	443	23.32	3 Months	0.4	82.3233	0.266	0.267752	Peeling
C14	AV	418	23.32	6 Months	0.5	82.3233	0.275	0.275	Peeling
C14	AV	419	23.32	6 Months	0.5	82.3233	0.261	0.261	Peeling
C14	AV	420	23.32	6 Months	0.5	82.3233	0.273	0.273	Peeling
C14	AV	421	23.32	6 Months	0.5	82.3233	0.246	0.246	Peeling
C14	AV	422	23.32	6 Months	0.5	82.3233	0.244	0.244	Peeling
C14	AV	423	23.32	6 Months	0.5	82.3233	0.226	0.226	Peeling
C14	AV	424	23.32	6 Months	0.5	82.3233	0.238	0.238	Peeling
C14	AV	425	23.32	6 Months	0.5	82.3233	0.249	0.249	Peeling
C14	AV	426	23.32	6 Months	0.5	82.3233	0.271	0.271	Peeling
C14	AV	427	23.32	6 Months	0.5	82.3233	0.263	0.263	Peeling
C14	AV	428	23.32	6 Months	0.5	82.3233	0.253	0.253	Peeling
C14	AV	429	23.32	6 Months	0.5	82.3233	0.252	0.252	Peeling
C14	NR	430	23.32	6 Months	0.5	82.3233	0.238	0.238	Peeling
C14	NR	431	23.32	6 Months	0.5	82.3233	0.24	0.24	Peeling
C14	NR	432	23.32	6 Months	0.5	82.3233	0.242	0.242	Peeling
C14	NR	433	23.32	6 Months	0.5	82.3233	0.245	0.245	Peeling
C14	NR	434	23.32	6 Months	0.5	82.3233	0.242	0.242	Peeling
C14	NR	435	23.32	6 Months	0.5	82.3233	0.27	0.27	Peeling
C14	NR	436	23.32	6 Months	0.5	82.3233	0.256	0.256	Peeling
C14	NR	437	23.32	6 Months	0.5	82.3233	0.268	0.268	Peeling
C14	NR	438	23.32	6 Months	0.5	82.3233	0.272	0.272	Peeling
C14	NR	439	23.32	6 Months	0.5	82.3233	0.263	0.263	Peeling
C14	NR	440	23.32	6 Months	0.5	82.3233	0.22	0.22	Peeling
C14	NR	441	23.32	6 Months	0.5	82.3233	0.224	0.224	Peeling
C14	NR	442	23.32	6 Months	0.5	82.3233	0.223	0.223	Peeling
C14	NR	443	23.32	6 Months	0.5	82.3233	0.249	0.249	Peeling
